# Supplementary material for: Effects of land use, habitat characteristics, and small mammal community composition on Leptospira prevalence in northeast Madagascar
Source: PLoS Negl Trop Dis. 2020 Dec 31;14(12):e0008946. doi: 10.1371/journal.pntd.0008946 (PMC7774828; doi:10.1371/journal.pntd.0008946)
Supplement: S1 Table — (TXT) [file pntd.0008946.s002.txt]

Table S1. Number of individuals captured
for which biological samples were obtained by species and season, with totals given
Species	D2017	W2017	D2018	Total
Eliurus ellermani	0	0	1	1	8	native rodents
Eliurus webbi	0	0	5	5	125	native tenrecs
Microgale brevicaudata	21	42	41	104	342	introduced rodents
Microgale prolixacaudata	1	0	0	1	46	shrews
Mus musculus	14	5	43	60
Nesomys audeberti	0	1	1	2
Rattus rattus	96	40	155	282
Setifer setosus	4	8	7	19
Tenrec ecaudatus	0	1	0	1
Suncus etruscus	2	10	1	13
Suncus murinus	13	8	12	33
	151	115	266	521
