# Supplementary material for: Effects of land use, habitat characteristics, and small mammal community composition on Leptospira prevalence in northeast Madagascar
Source: PLoS Negl Trop Dis. 2020 Dec 31;14(12):e0008946. doi: 10.1371/journal.pntd.0008946 (PMC7774828; doi:10.1371/journal.pntd.0008946)
Supplement: S2 Table — Data are shown for different habitat types across seasons, the total number of exotic and native animals captured, and their capture rates (number captured / number of traps * 1000). This summary includes animals that were released and for which no biological samples were collected, but only used to calculate abundance. (TXT) [file pntd.0008946.s003.txt]

Table S2. Summary of total capture effort (traps + pitfalls) in different habitat types across seasons,
the total number of exotic and native animals captured, and their capture rates (number captured / number of traps * 1000).
This summary includes animals that were released and for which no biological samples were collected, but only used to calculate abundance.
Habitat type	Effort	Individuals exotic	Individuals native	Capture rate exotic	Capture rate native
Forest	4512	45	55	9.973	12.190
Fragment	3177	87	55	27.384	17.312
Rice Fields	3941	105	59	26.643	14.971
Swidden	610	73	4	119.672	6.557
Village	1029	91	0	88.435	0.000
Total	13269
