# Supplementary material for: Effects of land use, habitat characteristics, and small mammal community composition on Leptospira prevalence in northeast Madagascar
Source: PLoS Negl Trop Dis. 2020 Dec 31;14(12):e0008946. doi: 10.1371/journal.pntd.0008946 (PMC7774828; doi:10.1371/journal.pntd.0008946)
Supplement: S3 Table — Column is as follows: W = wet season, D = Dry season, numbers = year of sampling. (TXT) [file pntd.0008946.s004.txt]

Table S3. Survey effort by site and trapping
Site	Season/year	Effort	Rattus	Mus	Microgale	Suncus murinus	Suncus etruscus	Setifer setosus	Total
Edge forest pitfalls	W2017	209			66.99	0.00	0.00	9.57	81.56
Edge forest pitfalls	D2018	308			77.92	3.25		6.49	100.00
Edge forest traps	W2017	999	5.01	0.00
Edge forest traps	D2018	1297	12.34	0.00
Flood.rice.1.traps	W2017	999	6.01	4.00
Flood.rice.1.traps	D2017	500	32.00	6.00
Flood.rice.2.traps	W2017	790	18.99	2.53
Flood.rice.2.traps	D2018	934	46.04	1.07
Flood.rice.1.pitfalls	W2017	220			95.45	4.55	9.09	18.18	137.28
Flood.rice.1.pitfalls	D2017	110			90.91	9.09	9.09		147.09
Flood.rice.2.pitfalls	W2017	165			42.42	6.06	24.24	0.00	94.25
Flood.rice.2.pitfalls	D2018	223			53.81	17.94	4.48	13.45	136.80
Fragment1 pitfalls	W2017	220			54.55	4.55	13.64	9.09	94.84
Fragment1 pitfalls	D2017	110			72.73	0.00	9.09	27.27	169.09
Fragment1 traps	W2017	998	13.03
Fragment1 traps	D2017	500	60.00	0.00
Fragment2 pitfalls	D2018	252			71.43	3.97	3.97	0.00	105.80
Fragment2 traps	D2018	1097	26.44	0.00
Interior forest pitfalls	D2018	308			25.97			3.25	45.76
Interior forest traps	D2018	1391	16.53	0.00
Swidden pitfalls	D2017	110			27.27	109.09		9.09	267.45
Swidden traps	D2017	500	100.00	22.00
Village traps	D2018	1029	43.73	38.87	0.00	5.83	0.00	0.00	88.44
