# Supplementary material for: Effects of land use, habitat characteristics, and small mammal community composition on Leptospira prevalence in northeast Madagascar
Source: PLoS Negl Trop Dis. 2020 Dec 31;14(12):e0008946. doi: 10.1371/journal.pntd.0008946 (PMC7774828; doi:10.1371/journal.pntd.0008946)
Supplement: S4 Table — Data are given for each species by habitat, site and season, with prevalence, species richness, rarified species richness, Shannon diversity index, whether the species is native or introduced, and their abundance (capture rates). (TXT) [file pntd.0008946.s005.txt]

Table S4. Raw data on the number of positive and negative samples for each species by habitat, site and season,
with prevalence, species richness, rarified species richness, Shannon diversity index, whether the species is native or introduced, their abundance (capture rates), diet (G=granivore, I=insectivore), locomotion (loc: TS=terrestrial/scansorial, T=terrestrial), and the proportion of individuals that were introduced (prop.int)
Habitat	Plot	Trapping session	Species	Neg	Pos	Prevalence	Richness	Rarified	Shannon	Native	Abundance	Diet	Locomotion	Proportion introduced
Fragment	Fragment.2	D2018	Eliurus ellermani (0,1)	1	0	0	6	4.150766908	1.146960271	native	0.911577028	G	TS	0.314097932
Forest	Beanamalao	D2018	Eliurus webbi (4,1)	0	2	100	4	3.314799173	0.875237182	native	1.437814522	G	TS	0.350302301
Fragment	Fragment.2	D2018	Eliurus webbi (4,1)	1	2	66.66666667	6	4.150766908	1.146960271	native	2.734731085	G	TS	0.314097932
Forest	Beanamalao	D2018	Microgale brevicaudata (18,86)	4	4	50	4	3.314799173	0.875237182	native	25.97	I	T	0.350302301
Forest	Edge.forest	D2018	Microgale brevicaudata (18,86)	8	5	38.46153846	5	3.892045271	1.099778605	native	77.92	I	T	0.154707192
Forest	Edge.forest	W2017	Microgale brevicaudata (18,86)	10	0	0	4	4	1.087	native	66.99	I	T	0.060675055
Fragment	Fragment.1	D2017	Microgale brevicaudata (18,86)	8	0	0	4	3.75	0.8336	native	72.73	I	T	0.408598971
Fragment	Fragment.1	W2017	Microgale brevicaudata (18,86)	6	0	0	5	4.635	1.268	native	54.55	I	T	0.329116593
Fragment	Fragment.2	D2018	Microgale brevicaudata (18,86)	10	2	16.66666667	6	4.150766908	1.146960271	native	71.43	I	T	0.314097932
Flooded rice field	Rice.Field1	D2017	Microgale brevicaudata (18,86)	10	0	0	6	6	1.257	native	90.91	I	T	0.359711058
Flooded rice field	Rice.Field1	W2017	Microgale brevicaudata (18,86)	12	3	20	7	5.925	1.542	native	95.45	I	T	0.170968604
Flooded rice field	Rice.Field2	D2018	Microgale brevicaudata (18,86)	7	1	12.5	5	3.73462105	0.914603862	native	53.81	I	T	0.491648401
Flooded rice field	Rice.Field2	W2017	Microgale brevicaudata (18,86)	8	3	27.27272727	5	4.43	1.38	native	42.42	I	T	0.549824897
Swidden	Tavy	D2017	Microgale brevicaudata (18,86)	3	0	0	5	4.2193	1.031	native	27.27	I	T	0.784149599
Flooded rice field	Rice.Field1	D2017	Microgale prolixacaudata (0,1)	1	0	0	6	6	1.257	native	9.090909091	I	TS	0.359711058
Village	Mandena village	D2018	Mus musculus (35,25)	15	25	62.5	3	2.744608451	0.888820528	introduced	38.87	G	T	1
Flooded rice field	Rice.Field1	D2017	Mus musculus (35,25)	1	2	66.66666667	6	6	1.257	introduced	6	G	T	0.359711058
Flooded rice field	Rice.Field1	W2017	Mus musculus (35,25)	2	2	50	7	5.925	1.542	introduced	4	G	T	0.170968604
Flooded rice field	Rice.Field2	D2018	Mus musculus (35,25)	0	1	100	5	3.73462105	0.914603862	introduced	1.07	G	T	0.491648401
Flooded rice field	Rice.Field2	W2017	Mus musculus (35,25)	1	0	0	5	4.43	1.38	introduced	2.53	G	T	0.549824897
Swidden	Tavy	D2017	Mus musculus (35,25)	6	5	45.45454545	5	4.2193	1.031	introduced	22	G	T	0.784149599
Forest	Edge.forest	D2018	Nesomys audeberti (0,2)	1	0	0	5	3.892045271	1.099778605	native	0.771010023	G	T	0.154707192
Forest	Edge.forest	W2017	Nesomys audeberti (0,2)	1	0	0	4	4	1.087	native	1.001001001	G	T	0.060675055
Forest	Beanamalao	D2018	Rattus rattus (114,177)	9	14	60.86956522	4	3.314799173	0.875237182	introduced	16.53	G	TS	0.350302301
Forest	Edge.forest	D2018	Rattus rattus (114,177)	2	14	87.5	5	3.892045271	1.099778605	introduced	12.34	G	TS	0.154707192
Forest	Edge.forest	W2017	Rattus rattus (114,177)	5	0	0	4	4	1.087	introduced	5.01	G	TS	0.060675055
Fragment	Fragment.1	D2017	Rattus rattus (114,177)	26	4	13.33333333	4	3.75	0.8336	introduced	60	G	TS	0.408598971
Fragment	Fragment.1	D2018	Rattus rattus (114,177)	7	1	12.5	2	2	0.388321	introduced	60	G	TS	0.868432479
Fragment	Fragment.1	W2017	Rattus rattus (114,177)	12	1	7.692307692	5	4.635	1.268	introduced	13.03	G	TS	0.329116593
Fragment	Fragment.2	D2018	Rattus rattus (114,177)	13	10	43.47826087	6	4.150766908	1.146960271	introduced	26.44	G	TS	0.314097932
Village	Mandena village	D2018	Rattus rattus (114,177)	27	18	40	3	2.744608451	0.888820528	introduced	43.73	G	TS	1
Flooded rice field	Rice.Field1	D2017	Rattus rattus (114,177)	9	7	43.75	6	6	1.257	introduced	32	G	TS	0.359711058
Flooded rice field	Rice.Field1	W2017	Rattus rattus (114,177)	4	0	0	7	5.925	1.542	introduced	6	G	TS	0.170968604
Flooded rice field	Rice.Field2	D2018	Rattus rattus (114,177)	14	28	66.66666667	5	3.73462105	0.914603862	introduced	46.04	G	TS	0.491648401
Flooded rice field	Rice.Field2	W2017	Rattus rattus (114,177)	9	7	43.75	5	4.43	1.38	introduced	18.98	G	TS	0.549824897
Swidden	Tavy	D2017	Rattus rattus (114,177)	40	10	20	5	4.2193	1.031	introduced	100	G	TS	0.784149599
Forest	Beanamalao	D2018	Setifer setosus (3,16)	1	0	0	4	3.314799173	0.875237182	native	3.25	I	T	0.350302301
Forest	Edge.forest	D2018	Setifer setosus (3,16)	2	0	0	5	3.892045271	1.099778605	native	6.49	I	T	0.154707192
Forest	Edge.forest	W2017	Setifer setosus (3,16)	2	0	0	4	4	1.087	native	9.57	I	T	0.060675055
Fragment	Fragment.1	D2017	Setifer setosus (3,16)	3	0	0	4	3.75	0.8336	native	27.27	I	T	0.408598971
Fragment	Fragment.1	D2018	Setifer setosus (3,16)	1	0	0	2	2	0.388321	native	9.09	I	T	0.868432479
Fragment	Fragment.1	W2017	Setifer setosus (3,16)	2	0	0	5	4.635	1.268	native	9.09	I	T	0.329116593
Flooded rice field	Rice.Field1	W2017	Setifer setosus (3,16)	4	0	0	7	5.925	1.542	native	18.18	I	T	0.170968604
Flooded rice field	Rice.Field2	D2018	Setifer setosus (3,16)	1	2	66.66666667	5	3.73462105	0.914603862	native	13.45	I	T	0.491648401
Swidden	Tavy	D2017	Setifer setosus (3,16)	0	1	100	5	4.2193	1.031	native	9.09	I	T	0.784149599
Fragment	Fragment.1	D2017	Suncus etruscus (4,9)	1	0	0	4	3.75	0.8336	introduced	9.09	I	T	0.408598971
Fragment	Fragment.1	W2017	Suncus etruscus (4,9)	3	0	0	5	4.635	1.268	introduced	13.64	I	T	0.329116593
Fragment	Fragment.2	D2018	Suncus etruscus (4,9)	0	1	100	6	4.150766908	1.146960271	introduced	3.97	I	T	0.314097932
Flooded rice field	Rice.Field1	D2017	Suncus etruscus (4,9)	1	0	0	6	6	1.257	introduced	9.09	I	T	0.359711058
Flooded rice field	Rice.Field1	W2017	Suncus etruscus (4,9)	1	1	50	7	5.925	1.542	introduced	9.09	I	T	0.170968604
Flooded rice field	Rice.Field2	W2017	Suncus etruscus (4,9)	3	2	40	5	4.43	1.38	introduced	24.24	I	T	0.549824897
Forest	Edge.forest	D2018	Suncus murinus (16,17)	0	1	100	5	3.892045271	1.099778605	introduced	3.25	I	T	0.154707192
Fragment	Fragment.1	W2017	Suncus murinus (16,17)	1	0	0	5	4.635	1.268	introduced	4.55	I	T	0.329116593
Fragment	Fragment.2	D2018	Suncus murinus (16,17)	0	1	100	6	4.150766908	1.146960271	introduced	3.97	I	T	0.314097932
Village	Mandena village	D2018	Suncus murinus (16,17)	1	5	83.33333333	3	2.744608451	0.888820528	introduced	5.83	I	T	1
Flooded rice field	Rice.Field1	D2017	Suncus murinus (16,17)	0	1	100	6	6	1.257	introduced	9.09	I	T	0.359711058
Flooded rice field	Rice.Field1	W2017	Suncus murinus (16,17)	1	0	0	7	5.925	1.542	introduced	4.55	I	T	0.170968604
Flooded rice field	Rice.Field2	D2018	Suncus murinus (16,17)	2	2	50	5	3.73462105	0.914603862	introduced	17.94	I	T	0.491648401
Flooded rice field	Rice.Field2	W2017	Suncus murinus (16,17)	4	2	33.33333333	5	4.43	1.38	introduced	6.06	I	T	0.549824897
Swidden	Tavy	D2017	Suncus murinus (16,17)	8	4	33.33333333	5	4.2193	1.031	introduced	10.09	I	T	0.784149599
Flooded rice field	Rice.Field1	W2017	Tenrec ecaudatus (0,1)	1	0	0	7	5.925	1.542	native	1.001001001	I	T	0.170968604
