# Supplementary material for: Effects of land use, habitat characteristics, and small mammal community composition on Leptospira prevalence in northeast Madagascar
Source: PLoS Negl Trop Dis. 2020 Dec 31;14(12):e0008946. doi: 10.1371/journal.pntd.0008946 (PMC7774828; doi:10.1371/journal.pntd.0008946)
Supplement: S5 Table — Analyses were implemented in MCMCglmm. The lambda value, or ‘phylogenetic signal,’ had a posterior mode of 0.47 (95% highest posterior density = 0.28–0.71). Posterior mean effect refers to the mean coefficient estimate from the posterior distribution of samples from the MCMC algorithm, with 5X10^6 generations, omitting the first 1000 as burn-in and sampling every 500 generations. The low and high 95% CI values are confidence intervals from the posterior distribution. ESS = effective sample size, values >200 demonstrate ample sampling of the posterior distribution. p is the probability of the variable having no effect on the dependent variable based on the posterior sample from the MCMC. (TXT) [file pntd.0008946.s006.txt]

Variable	Posterior mean effect	Low 95% CI	High 95% CI	p
Intercept	4.71	0.35	9.15	0.04
Insectivore	-0.15	-2.8	2.57	0.9
Terrestrial/Scansorial	0.8	-0.43	2.21	0.23
Proportion introduced	0.67	-2.7	4.62	0.68
Flooded rice field	-0.22	-2.8	2.37	0.87
Fragment	-0.68	-3.15	1.64	0.58
Swidden field	-1.19	-4.32	2.11	0.43
Village	-0.14	-4.08	3.3	0.94
Shannon diversity	-1.47	-3.21	0.62	0.12
native	-1.3	-2.68	-0.06	0.05
