# Supplementary material for: Effects of land use, habitat characteristics, and small mammal community composition on Leptospira prevalence in northeast Madagascar
Source: PLoS Negl Trop Dis. 2020 Dec 31;14(12):e0008946. doi: 10.1371/journal.pntd.0008946 (PMC7774828; doi:10.1371/journal.pntd.0008946)
Supplement: S6 Table — Data include their field ID, the season, site, habitat type, species, geographic coordinates, sex (F = female, M = Male), the positive or negative status for Leptospira based on RT-PCR, whether the species was native (N) or introduced (I), and site-level data on the species richness, rarified species richness, and Shannon diversity index. For geographic coordinates at the village site, the animals were captured within individual homes, and the coordinates are low resolution and generalized for the village to protect the identity of participants, according to human ethics protocols. (TXT) [file pntd.0008946.s007.txt]

Table SX. Data on individual small mammals. Data include their field ID, the season, site, habitat type, species, geographic coordinates, sex,
the positive or negative status for leptospira based on RT-PCR, the quantification of leptospire load (ct), whether the species was native or introduced,
and site-level data on the species richness, rarified species richness, Shannon diversity index, and the proportion of individuals that were introduced species.
For geographic coordinates at the village site, the animals were captured within individual homes, and the coordinates are low resolution
and generalized for the village to protect the identity of participants, according to human ethics protocols.
Specimen number	Trapping session	Plot	Habitat	Latitude	Longitude	Sex	Native	Species richness	Rarefied species richness	Shannon diversity index	Species binomial	Leptospira binary	Ct	Diet	Locomotion	Proportion of individuals introduced species
JPH007	W2017	Edge.forest	Forest	-14.4602	49.79	female	native	4	4	1.087075377	Setifer_setosus	0	NA	I	T	0.060675055
JPH008	W2017	Edge.forest	Forest	-14.46101	49.79	female	introduced	4	4	1.087075377	Rattus_rattus	0	NA	G	TS	0.060675055
JPH009	W2017	Edge.forest	Forest	-14.46033	49.79	female	introduced	4	4	1.087075377	Rattus_rattus	0	NA	G	TS	0.060675055
JPH010	W2017	Edge.forest	Forest	-14.45996	49.79	female	native	4	4	1.087075377	Microgale_brevicaudata	0	NA	I	T	0.060675055
JPH011	W2017	Edge.forest	Forest	-14.45996	49.79	female	native	4	4	1.087075377	Microgale_brevicaudata	0	NA	I	T	0.060675055
JPH012	W2017	Edge.forest	Forest	-14.46087	49.79	female	native	4	4	1.087075377	Microgale_brevicaudata	0	NA	I	T	0.060675055
JPH013	W2017	Edge.forest	Forest	-14.46066	49.79	male	native	4	4	1.087075377	Microgale_brevicaudata	0	NA	I	T	0.060675055
JPH014	W2017	Edge.forest	Forest	-14.46066	49.79	female	native	4	4	1.087075377	Microgale_brevicaudata	0	NA	I	T	0.060675055
JPH015	W2017	Fragment.1	Fragment	-14.46453	49.80	male	introduced	5	4.634743083	1.267794637	Suncus_murinus	0	NA	I	T	0.329116593
JPH016	W2017	Fragment.1	Fragment	-14.46603	49.80	male	introduced	5	4.634743083	1.267794637	Rattus_rattus	0	NA	G	TS	0.329116593
JPH017	W2017	Fragment.1	Fragment	-14.46569	49.80	male	introduced	5	4.634743083	1.267794637	Rattus_rattus	0	NA	G	TS	0.329116593
JPH018	W2017	Fragment.1	Fragment	-14.4663	49.80	male	introduced	5	4.634743083	1.267794637	Rattus_rattus	0	NA	G	TS	0.329116593
JPH019	W2017	Fragment.1	Fragment	-14.46453	49.80	female	native	5	4.634743083	1.267794637	Microgale_brevicaudata	0	NA	I	T	0.329116593
JPH020	W2017	Fragment.1	Fragment	-14.46446	49.80	female	native	5	4.634743083	1.267794637	Microgale_brevicaudata	0	NA	I	T	0.329116593
JPH021	W2017	Edge.forest	Forest	-14.46095	49.79	female	native	4	4	1.087075377	Microgale_brevicaudata	0	NA	I	T	0.060675055
JPH022	W2017	Fragment.1	Fragment	-14.46611	49.80	male	introduced	5	4.634743083	1.267794637	Rattus_rattus	0	NA	G	TS	0.329116593
JPH023	W2017	Fragment.1	Fragment	-14.46593	49.80	male	introduced	5	4.634743083	1.267794637	Rattus_rattus	0	NA	G	TS	0.329116593
JPH024	W2017	Fragment.1	Fragment	-14.46617	49.80	male	introduced	5	4.634743083	1.267794637	Rattus_rattus	0	NA	G	TS	0.329116593
JPH025	W2017	Fragment.1	Fragment	-14.466	49.80	male	introduced	5	4.634743083	1.267794637	Rattus_rattus	0	NA	G	TS	0.329116593
JPH026	W2017	Edge.forest	Forest	-14.46066	49.79	male	native	4	4	1.087075377	Microgale_brevicaudata	0	NA	I	T	0.060675055
JPH027	W2017	Edge.forest	Forest	-14.46066	49.79	male	native	4	4	1.087075377	Microgale_brevicaudata	0	NA	I	T	0.060675055
JPH028	W2017	Fragment.1	Fragment	-14.46444	49.80	male	native	5	4.634743083	1.267794637	Microgale_brevicaudata	0	NA	I	T	0.329116593
JPH029	W2017	Fragment.1	Fragment	-14.46453	49.80	female	native	5	4.634743083	1.267794637	Microgale_brevicaudata	0	NA	I	T	0.329116593
JPH030	W2017	Fragment.1	Fragment	-14.46554	49.80	male	introduced	5	4.634743083	1.267794637	Rattus_rattus	0	NA	G	TS	0.329116593
JPH031	W2017	Edge.forest	Forest	-14.46034	49.79	male	native	4	4	1.087075377	Nesomys_audeberti	0	NA	G	T	0.060675055
JPH032	W2017	Fragment.1	Fragment	-14.4648	49.80	male	native	5	4.634743083	1.267794637	Microgale_brevicaudata	0	NA	I	T	0.329116593
JPH033	W2017	Fragment.1	Fragment	-14.46453	49.80	male	native	5	4.634743083	1.267794637	Microgale_brevicaudata	0	NA	I	T	0.329116593
JPH034	W2017	Edge.forest	Forest	-14.46012	49.79	female	native	4	4	1.087075377	Microgale_brevicaudata	0	NA	I	T	0.060675055
JPH035	W2017	Edge.forest	Forest	-14.46053	49.79	female	native	4	4	1.087075377	Microgale_brevicaudata	0	NA	I	T	0.060675055
JPH036	W2017	Fragment.1	Fragment	-14.46557	49.80	male	introduced	5	4.634743083	1.267794637	Rattus_rattus	0	NA	G	TS	0.329116593
JPH037	W2017	Fragment.1	Fragment	-14.46575	49.80	male	introduced	5	4.634743083	1.267794637	Rattus_rattus	0	NA	G	TS	0.329116593
JPH038	W2017	Fragment.1	Fragment	-14.46553	49.80	male	introduced	5	4.634743083	1.267794637	Rattus_rattus	0	NA	G	TS	0.329116593
JPH039	W2017	Edge.forest	Forest	-14.46095	49.79	male	native	4	4	1.087075377	Setifer_setosus	0	NA	I	T	0.060675055
JPH040	W2017	Edge.forest	Forest	-14.46084	49.79	female	introduced	4	4	1.087075377	Rattus_rattus	0	NA	G	TS	0.060675055
JPH041	W2017	Edge.forest	Forest	-14.46047	49.79	male	introduced	4	4	1.087075377	Rattus_rattus	0	NA	G	TS	0.060675055
JPH042	W2017	Edge.forest	Forest	-14.46029	49.79	female	introduced	4	4	1.087075377	Rattus_rattus	0	NA	G	TS	0.060675055
JPH043	W2017	Fragment.1	Fragment	-14.46455	49.80	female	introduced	5	4.634743083	1.267794637	Suncus_etruscus	0	NA	I	T	0.329116593
JPH044	W2017	Fragment.1	Fragment	-14.4648	49.80	female	native	5	4.634743083	1.267794637	Setifer_setosus	0	NA	I	T	0.329116593
JPH045	W2017	Fragment.1	Fragment	-14.4648	49.80	male	native	5	4.634743083	1.267794637	Setifer_setosus	0	NA	I	T	0.329116593
JPH046	W2017	Rice.Field1	Rice field	-14.46763	49.80	male	introduced	7	5.925377403	1.542291085	Mus_musculus	0	NA	G	T	0.170968604
JPH047	W2017	Fragment.1	Fragment	-14.46461	49.80	female	introduced	5	4.634743083	1.267794637	Suncus_etruscus	0	NA	I	T	0.329116593
JPH048	W2017	Fragment.1	Fragment	-14.46467	49.80	male	introduced	5	4.634743083	1.267794637	Suncus_etruscus	0	NA	I	T	0.329116593
JPH049	W2017	Rice.Field1	Rice field	-14.4676	49.80	male	native	7	5.925377403	1.542291085	Microgale_brevicaudata	0	NA	I	T	0.170968604
JPH050	W2017	Rice.Field1	Rice field	-14.46793	49.80	male	native	7	5.925377403	1.542291085	Microgale_brevicaudata	0	NA	I	T	0.170968604
JPH051	W2017	Rice.Field1	Rice field	-14.468438	49.80	female	introduced	7	5.925377403	1.542291085	Rattus_rattus	0	NA	G	TS	0.170968604
JPH052	W2017	Fragment.1	Fragment	-14.46544	49.80	male	introduced	5	4.634743083	1.267794637	Rattus_rattus	1	44.75	G	TS	0.329116593
JPH053	W2017	Fragment.1	Fragment	-14.46623	49.80	male	introduced	5	4.634743083	1.267794637	Rattus_rattus	0	NA	G	TS	0.329116593
JPH054	W2017	Rice.Field1	Rice field	-14.46785	49.80	male	native	7	5.925377403	1.542291085	Setifer_setosus	0	NA	I	T	0.170968604
JPH055	W2017	Rice.Field1	Rice field	-14.46763	49.80	female	introduced	7	5.925377403	1.542291085	Suncus_etruscus	0	NA	I	T	0.170968604
JPH056	W2017	Rice.Field1	Rice field	-14.4676	49.80	female	native	7	5.925377403	1.542291085	Setifer_setosus	0	NA	I	T	0.170968604
JPH057	W2017	Rice.Field1	Rice field	-14.46768	49.80	female	introduced	7	5.925377403	1.542291085	Suncus_murinus	0	NA	I	T	0.170968604
JPH058	W2017	Rice.Field1	Rice field	-14.46767	49.80	female	native	7	5.925377403	1.542291085	Microgale_brevicaudata	0	NA	I	T	0.170968604
JPH059	W2017	Rice.Field1	Rice field	-14.4678	49.80	male	native	7	5.925377403	1.542291085	Microgale_brevicaudata	0	NA	I	T	0.170968604
JPH060	W2017	Rice.Field1	Rice field	-14.46762	49.80	male	native	7	5.925377403	1.542291085	Microgale_brevicaudata	1	38.17	I	T	0.170968604
JPH061	W2017	Rice.Field1	Rice field	-14.46758	49.80	male	native	7	5.925377403	1.542291085	Microgale_brevicaudata	0	NA	I	T	0.170968604
JPH062	W2017	Rice.Field1	Rice field	-14.46832	49.80	male	introduced	7	5.925377403	1.542291085	Rattus_rattus	0	NA	G	TS	0.170968604
JPH063	W2017	Rice.Field2	Rice field	-14.47096	49.81	male	native	5	4.428615583	1.37981386	Microgale_brevicaudata	0	NA	I	T	0.549824897
JPH064	W2017	Rice.Field2	Rice field	-14.47077	49.81	male	introduced	5	4.428615583	1.37981386	Suncus_murinus	1	39.7	I	T	0.549824897
JPH065	W2017	Rice.Field2	Rice field	-14.47092	49.81	female	introduced	5	4.428615583	1.37981386	Suncus_murinus	0	NA	I	T	0.549824897
JPH066	W2017	Rice.Field2	Rice field	-14.47123	49.81	female	introduced	5	4.428615583	1.37981386	Rattus_rattus	1	39	G	TS	0.549824897
JPH067	W2017	Rice.Field2	Rice field	-14.47184	49.81	male	introduced	5	4.428615583	1.37981386	Rattus_rattus	1	41.08	G	TS	0.549824897
JPH068	W2017	Rice.Field2	Rice field	-14.47165	49.81	male	native	5	4.428615583	1.37981386	Microgale_brevicaudata	0	NA	I	T	0.549824897
JPH069	W2017	Rice.Field2	Rice field	-14.47216	49.81	male	native	5	4.428615583	1.37981386	Microgale_brevicaudata	1	43.12	I	T	0.549824897
JPH070	W2017	Rice.Field2	Rice field	-14.47195	49.81	female	introduced	5	4.428615583	1.37981386	Suncus_etruscus	0	NA	I	T	0.549824897
JPH071	W2017	Rice.Field2	Rice field	-14.47178	49.81	female	introduced	5	4.428615583	1.37981386	Suncus_murinus	0	NA	I	T	0.549824897
JPH072	W2017	Rice.Field2	Rice field	-14.47092	49.81	female	introduced	5	4.428615583	1.37981386	Suncus_murinus	1	39.94	I	T	0.549824897
JPH073	W2017	Rice.Field1	Rice field	-14.46766	49.80	female	introduced	7	5.925377403	1.542291085	Mus_musculus	0	NA	G	T	0.170968604
JPH074	W2017	Rice.Field2	Rice field	-14.47185	49.81	male	introduced	5	4.428615583	1.37981386	Mus_musculus	0	NA	G	T	0.549824897
JPH075	W2017	Rice.Field2	Rice field	-14.4711	49.81	male	introduced	5	4.428615583	1.37981386	Suncus_murinus	0	NA	I	T	0.549824897
JPH076	W2017	Rice.Field2	Rice field	-14.47133	49.81	male	introduced	5	4.428615583	1.37981386	Rattus_rattus	0	NA	G	TS	0.549824897
JPH077	W2017	Rice.Field2	Rice field	-14.47099	49.81	male	introduced	5	4.428615583	1.37981386	Rattus_rattus	0	NA	G	TS	0.549824897
JPH078	W2017	Rice.Field2	Rice field	-14.47156	49.81	female	native	5	4.428615583	1.37981386	Microgale_brevicaudata	0	NA	I	T	0.549824897
JPH079	W2017	Rice.Field1	Rice field	-14.4676	49.80	male	native	7	5.925377403	1.542291085	Microgale_brevicaudata	0	NA	I	T	0.170968604
JPH080	W2017	Rice.Field2	Rice field	-14.47089	49.81	female	introduced	5	4.428615583	1.37981386	Rattus_rattus	0	NA	G	TS	0.549824897
JPH081	W2017	Rice.field1	Rice field	-14.46807	49.80	male	introduced	7	5.925377403	1.542291085	Rattus_rattus	0	NA	G	TS	0.170968604
JPH082	W2017	Rice.Field1	Rice field	-14.46826	49.80	male	native	7	5.925377403	1.542291085	Tenrec_ecaudatus	0	NA	I	T	0.170968604
JPH083	W2017	Rice.Field2	Rice field	-14.47068	49.81	female	introduced	5	4.428615583	1.37981386	Suncus_etruscus	0	NA	I	T	0.549824897
JPH084	W2017	Rice.Field2	Rice field	-14.47192	49.81	male	native	5	4.428615583	1.37981386	Microgale_brevicaudata	0	NA	I	T	0.549824897
JPH085	W2017	Rice.Field2	Rice field	-14.47211	49.81	male	native	5	4.428615583	1.37981386	Microgale_brevicaudata	0	NA	I	T	0.549824897
JPH086	W2017	Rice.Field2	Rice field	-14.47208	49.81	male	native	5	4.428615583	1.37981386	Microgale_brevicaudata	0	NA	I	T	0.549824897
JPH087	W2017	Rice.Field1	Rice field	-14.46791	49.80	female	native	7	5.925377403	1.542291085	Microgale_brevicaudata	0	NA	I	T	0.170968604
JPH088	W2017	Rice.Field2	Rice field	-14.47077	49.81	female	introduced	5	4.428615583	1.37981386	Suncus_murinus	0	NA	I	T	0.549824897
JPH089	W2017	Rice.Field2	Rice field	-14.47126	49.81	male	introduced	5	4.428615583	1.37981386	Rattus_rattus	0	NA	G	TS	0.549824897
JPH090	W2017	Rice.Field2	Rice field	-14.47161	49.81	female	introduced	5	4.428615583	1.37981386	Rattus_rattus	1	27.08	G	TS	0.549824897
JPH091	W2017	Rice.Field2	Rice field	-14.47151	49.81	female	introduced	5	4.428615583	1.37981386	Rattus_rattus	0	NA	G	TS	0.549824897
JPH092	W2017	Rice.Field2	Rice field	-14.47089	49.81	female	introduced	5	4.428615583	1.37981386	Rattus_rattus	1	39.45	G	TS	0.549824897
JPH093	W2017	Rice.Field2	Rice field	-14.47138	49.81	male	introduced	5	4.428615583	1.37981386	Rattus_rattus	0	NA	G	TS	0.549824897
JPH094	W2017	Rice.Field1	Rice field	-14.46768	49.80	male	native	7	5.925377403	1.542291085	Microgale_brevicaudata	0	NA	I	T	0.170968604
JPH095	W2017	Rice.Field1	Rice field	-14.46824	49.80	female	introduced	7	5.925377403	1.542291085	Mus_musculus	1	38.15	G	T	0.170968604
JPH096	W2017	Rice.Field2	Rice field	-14.47134	49.81	female	introduced	5	4.428615583	1.37981386	Rattus_rattus	0	NA	G	TS	0.549824897
JPH097	W2017	Rice.Field2	Rice field	-14.47068	49.81	female	introduced	5	4.428615583	1.37981386	Suncus_etruscus	0	NA	I	T	0.549824897
JPH098	W2017	Rice.Field2	Rice field	-14.47195	49.81	male	native	5	4.428615583	1.37981386	Microgale_brevicaudata	0	NA	I	T	0.549824897
JPH099	W2017	Rice.Field1	Rice field	-14.46797	49.80	male	introduced	7	5.925377403	1.542291085	Mus_musculus	1	15.96	G	T	0.170968604
JPH100	W2017	Rice.Field1	Rice field	-14.46758	49.80	male	native	7	5.925377403	1.542291085	Setifer_setosus	0	NA	I	T	0.170968604
JPH101	W2017	Rice.Field2	Rice field	-14.47195	49.81	female	introduced	5	4.428615583	1.37981386	Suncus_etruscus	1	35.15	I	T	0.549824897
JPH102	W2017	Rice.Field1	Rice field	-14.46769	49.80	male	native	7	5.925377403	1.542291085	Microgale_brevicaudata	0	NA	I	T	0.170968604
JPH103	W2017	Rice.Field2	Rice field	-14.47096	49.81	male	native	5	4.428615583	1.37981386	Microgale_brevicaudata	1	39.24	I	T	0.549824897
JPH104	W2017	Rice.Field1	Rice field	-14.4676	49.80	male	native	7	5.925377403	1.542291085	Microgale_brevicaudata	1	39.85	I	T	0.170968604
JPH105	W2017	Rice.Field2	Rice field	-14.47141	49.81	male	introduced	5	4.428615583	1.37981386	Rattus_rattus	1	36.88	G	TS	0.549824897
JPH106	W2017	Rice.Field2	Rice field	-14.47185	49.81	female	introduced	5	4.428615583	1.37981386	Rattus_rattus	1	36.82	G	TS	0.549824897
JPH107	W2017	Rice.Field2	Rice field	-14.47116	49.81	male	introduced	5	4.428615583	1.37981386	Rattus_rattus	1	41.13	G	TS	0.549824897
JPH108	W2017	Rice.Field2	Rice field	-14.47131	49.81	female	introduced	5	4.428615583	1.37981386	Rattus_rattus	0	NA	G	TS	0.549824897
JPH109	W2017	Rice.Field1	Rice field	-14.46766	49.80	male	native	7	5.925377403	1.542291085	Microgale_brevicaudata	0	NA	I	T	0.170968604
JPH110	W2017	Rice.Field1	Rice field	-14.46791	49.80	male	native	7	5.925377403	1.542291085	Microgale_brevicaudata	1	39.11	I	T	0.170968604
JPH111	W2017	Rice.Field2	Rice field	-14.47174	49.81	female	introduced	5	4.428615583	1.37981386	Rattus_rattus	0	NA	G	TS	0.549824897
JPH112	W2017	Rice.Field1	Rice field	-14.46764	49.80	male	native	7	5.925377403	1.542291085	Microgale_brevicaudata	0	NA	I	T	0.170968604
JPH113	W2017	Rice.Field2	Rice field	-14.47156	49.81	female	introduced	5	4.428615583	1.37981386	Suncus_etruscus	1	39.34	I	T	0.549824897
JPH114	W2017	Rice.Field1	Rice field	-14.46766	49.80	male	introduced	7	5.925377403	1.542291085	Suncus_etruscus	1	36.93	I	T	0.170968604
JPH115	W2017	Rice.Field1	Rice field	-14.46766	49.80	male	native	7	5.925377403	1.542291085	Microgale_brevicaudata	0	NA	I	T	0.170968604
JPH116	W2017	Rice.Field2	Rice field	-14.47208	49.81	male	native	5	4.428615583	1.37981386	Microgale_brevicaudata	0	NA	I	T	0.549824897
JPH117	W2017	Rice.Field2	Rice field	-14.47165	49.81	female	native	5	4.428615583	1.37981386	Microgale_brevicaudata	1	40.94	I	T	0.549824897
JPH118	W2017	Rice.Field1	Rice field	-14.46791	49.80	female	introduced	7	5.925377403	1.542291085	Rattus_rattus	0	NA	G	TS	0.170968604
JPH119	W2017	Rice.Field1	Rice field	-14.46791	49.80	female	native	7	5.925377403	1.542291085	Setifer_setosus	0	NA	I	T	0.170968604
JPH120	D2018	Rice.Field2	Rice field	-14.47138	49.81	female	introduced	5	3.73462105	0.914603862	Rattus_rattus	0	NA	G	TS	0.491648401
JPH121	D2018	Rice.Field2	Rice field	-14.47216	49.81	female	native	5	3.73462105	0.914603862	Setifer_setosus	0	NA	I	T	0.491648401
JPH122	D2018	Rice.Field2	Rice field	-14.47061	49.81	female	native	5	3.73462105	0.914603862	Microgale_brevicaudata	0	NA	I	T	0.491648401
JPH123	D2018	Rice.Field2	Rice field	-14.47108	49.81	female	introduced	5	3.73462105	0.914603862	Rattus_rattus	0	NA	G	TS	0.491648401
JPH124	D2018	Rice.Field2	Rice field	-14.47162	49.81	female	introduced	5	3.73462105	0.914603862	Rattus_rattus	0	NA	G	TS	0.491648401
JPH125	D2018	Rice.Field2	Rice field	-14.47178	49.81	female	native	5	3.73462105	0.914603862	Microgale_brevicaudata	0	NA	I	T	0.491648401
JPH126	D2018	Rice.Field2	Rice field	-14.47132	49.81	male	introduced	5	3.73462105	0.914603862	Rattus_rattus	1	36.67	G	TS	0.491648401
JPH127	D2018	Rice.Field2	Rice field	-14.47131	49.81	male	introduced	5	3.73462105	0.914603862	Rattus_rattus	0	NA	G	TS	0.491648401
JPH128	D2018	Rice.Field2	Rice field	-14.47061	49.81	male	native	5	3.73462105	0.914603862	Microgale_brevicaudata	0	NA	I	T	0.491648401
JPH129	D2018	Rice.Field2	Rice field	-14.47092	49.81	male	introduced	5	3.73462105	0.914603862	Suncus_murinus	0	NA	I	T	0.491648401
JPH130	D2018	Rice.Field2	Rice field	-14.47169	49.81	female	introduced	5	3.73462105	0.914603862	Rattus_rattus	1	38.47	G	TS	0.491648401
JPH131	D2018	Rice.Field2	Rice field	-14.47178	49.81	female	introduced	5	3.73462105	0.914603862	Rattus_rattus	0	NA	G	TS	0.491648401
JPH132	D2018	Fragment.1	Fragment	-14.46641	49.80	female	introduced	2	2	0.3488321	Rattus_rattus	0	NA	G	TS	0.868432479
JPH133	D2018	Rice.Field2	Rice field	-14.47161	49.81	female	introduced	5	3.73462105	0.914603862	Rattus_rattus	1	33.71	G	TS	0.491648401
JPH134	D2018	Edge.forest	Forest	-14.45998	49.79	female	native	5	3.892045271	1.099778605	Microgale_brevicaudata	1	39.54	I	T	0.154707192
JPH135	D2018	Edge.forest	Forest	-14.4601	49.79	female	introduced	5	3.892045271	1.099778605	Suncus_murinus	1	41.84	I	T	0.154707192
JPH136	D2018	Rice.Field2	Rice field	-14.47092	49.81	female	native	5	3.73462105	0.914603862	Setifer_setosus	1	27.03	I	T	0.491648401
JPH137	D2018	Rice.Field2	Rice field	-14.47156	49.81	male	introduced	5	3.73462105	0.914603862	Rattus_rattus	0	NA	G	TS	0.491648401
JPH138	D2018	Rice.Field2	Rice field	-14.47178	49.81	female	introduced	5	3.73462105	0.914603862	Rattus_rattus	1	41.04	G	TS	0.491648401
JPH139	D2018	Rice.Field2	Rice field	-14.47114	49.81	male	introduced	5	3.73462105	0.914603862	Rattus_rattus	1	33.85	G	TS	0.491648401
JPH140	D2018	Edge.forest	Forest	-14.46043	49.79	male	introduced	5	3.892045271	1.099778605	Rattus_rattus	1	43	G	TS	0.154707192
JPH141	D2018	Edge.forest	Forest	-14.46022	49.79	male	native	5	3.892045271	1.099778605	Microgale_brevicaudata	0	NA	I	T	0.154707192
JPH142	D2018	Rice.Field2	Rice field	-14.47133	49.81	male	introduced	5	3.73462105	0.914603862	Rattus_rattus	1	32.94	G	TS	0.491648401
JPH143	D2018	Rice.Field2	Rice field	-14.47196	49.81	male	introduced	5	3.73462105	0.914603862	Rattus_rattus	0	NA	G	TS	0.491648401
JPH144	D2018	Rice.Field2	Rice field	-14.47183	49.81	female	introduced	5	3.73462105	0.914603862	Rattus_rattus	1	40.99	G	TS	0.491648401
JPH145	D2018	Rice.Field2	Rice field	-14.47115	49.81	male	introduced	5	3.73462105	0.914603862	Rattus_rattus	1	31.42	G	TS	0.491648401
JPH146	D2018	Edge.forest	Forest	-14.46047	49.79	female	introduced	5	3.892045271	1.099778605	Rattus_rattus	1	33.65	G	TS	0.154707192
JPH147	D2018	Fragment.1	Fragment	-14.46641	49.80	female	introduced	2	2	0.3488321	Rattus_rattus	0	NA	G	TS	0.868432479
JPH148	D2018	Rice.Field2	Rice field	-14.47126	49.81	male	introduced	5	3.73462105	0.914603862	Rattus_rattus	1	42.09	G	TS	0.491648401
JPH149	D2018	Rice.Field2	Rice field	-14.47155	49.81	female	introduced	5	3.73462105	0.914603862	Rattus_rattus	0	NA	G	TS	0.491648401
JPH150	D2018	Edge.forest	Forest	-14.46017	49.79	female	native	5	3.892045271	1.099778605	Microgale_brevicaudata	1	39.71	I	T	0.154707192
JPH151	D2018	Edge.forest	Forest	-14.46066	49.79	female	native	5	3.892045271	1.099778605	Microgale_brevicaudata	0	NA	I	T	0.154707192
JPH152	D2018	Rice.Field2	Rice field	-14.47145	49.81	female	introduced	5	3.73462105	0.914603862	Rattus_rattus	1	39.2	G	TS	0.491648401
JPH153	D2018	Rice.Field2	Rice field	-14.47223	49.81	male	native	5	3.73462105	0.914603862	Microgale_brevicaudata	0	NA	I	T	0.491648401
JPH154	D2018	Rice.Field2	Rice field	-14.47165	49.81	male	introduced	5	3.73462105	0.914603862	Suncus_murinus	0	NA	I	T	0.491648401
JPH155	D2018	Rice.Field2	Rice field	-14.47147	49.81	female	introduced	5	3.73462105	0.914603862	Rattus_rattus	1	38.96	G	TS	0.491648401
JPH156	D2018	Edge.forest	Forest	-14.46119	49.79	male	native	5	3.892045271	1.099778605	Microgale_brevicaudata	0	NA	I	T	0.154707192
JPH157	D2018	Edge.forest	Forest	-14.46017	49.79	female	native	5	3.892045271	1.099778605	Microgale_brevicaudata	0	NA	I	T	0.154707192
JPH158	D2018	Rice.Field2	Rice field	-14.47095	49.81	female	introduced	5	3.73462105	0.914603862	Rattus_rattus	0	NA	G	TS	0.491648401
JPH159	D2018	Rice.Field2	Rice field	-14.47133	49.81	male	introduced	5	3.73462105	0.914603862	Rattus_rattus	1	35.72	G	TS	0.491648401
JPH160	D2018	Rice.Field2	Rice field	-14.47091	49.81	male	introduced	5	3.73462105	0.914603862	Rattus_rattus	1	42.8	G	TS	0.491648401
JPH161	D2018	Rice.Field2	Rice field	-14.47153	49.81	female	introduced	5	3.73462105	0.914603862	Mus_musculus	1	43.63	G	T	0.491648401
JPH162	D2018	Edge.forest	Forest	-14.46051	49.79	female	introduced	5	3.892045271	1.099778605	Rattus_rattus	1	38.23	G	TS	0.154707192
JPH163	D2018	Edge.forest	Forest	-14.46032	49.79	male	introduced	5	3.892045271	1.099778605	Rattus_rattus	1	37.37	G	TS	0.154707192
JPH164	D2018	Edge.forest	Forest	-14.46018	49.79	male	native	5	3.892045271	1.099778605	Setifer_setosus	0	NA	I	T	0.154707192
JPH165	D2018	Beanamalao	Forest	-14.45822	49.79	female	introduced	4	3.314799173	0.875237182	Rattus_rattus	0	NA	G	TS	0.350302301
JPH166	D2018	Beanamalao	Forest	-14.45848	49.79	male	native	4	3.314799173	0.875237182	Microgale_brevicaudata	1	38.32	I	T	0.350302301
JPH167	D2018	Edge.forest	Forest	-14.45996	49.79	male	native	5	3.892045271	1.099778605	Setifer_setosus	0	NA	I	T	0.154707192
JPH168	D2018	Beanamalao	Forest	-14.457305	49.79	female	native	4	3.314799173	0.875237182	Microgale_brevicaudata	0	NA	I	T	0.350302301
JPH169	D2018	Edge.forest	Forest	-14.46045	49.79	female	introduced	5	3.892045271	1.099778605	Rattus_rattus	1	39.38	G	TS	0.154707192
JPH170	D2018	Beanamalao	Forest	-14.45733	49.79	male	native	4	3.314799173	0.875237182	Microgale_brevicaudata	1	39.97	I	T	0.350302301
JPH171	D2018	Edge.forest	Forest	-14.46021	49.79	female	introduced	5	3.892045271	1.099778605	Rattus_rattus	0	NA	G	TS	0.154707192
JPH172	D2018	Beanamalao	Forest	-14.45797	49.79	female	introduced	4	3.314799173	0.875237182	Rattus_rattus	1	43.65	G	TS	0.350302301
JPH173	D2018	Beanamalao	Forest	-14.45741	49.79	male	native	4	3.314799173	0.875237182	Setifer_setosus	0	NA	I	T	0.350302301
JPH174	D2018	Edge.forest	Forest	-14.46058	49.79	female	native	5	3.892045271	1.099778605	Nesomys_audeberti	0	NA	G	T	0.154707192
JPH175	D2018	Edge.forest	Forest	-14.46099	49.79	female	introduced	5	3.892045271	1.099778605	Rattus_rattus	0	NA	G	TS	0.154707192
JPH176	D2018	Mandena village	Village	-14.47	49.81	male	introduced	3	2.744608451	0.888820528	Suncus_murinus	1	43.3	I	T	1
JPH177	D2018	Mandena village	Village	-14.47	49.81	male	introduced	3	2.744608451	0.888820528	Rattus_rattus	0	NA	G	TS	1
JPH178	D2018	Mandena village	Village	-14.47	49.81	female	introduced	3	2.744608451	0.888820528	Mus_musculus	1	16.14	G	T	1
JPH179	D2018	Beanamalao	Forest	-14.45776	49.79	male	introduced	4	3.314799173	0.875237182	Rattus_rattus	1	44.81	G	TS	0.350302301
JPH180	D2018	Beanamalao	Forest	-14.45835	49.79	female	introduced	4	3.314799173	0.875237182	Rattus_rattus	1	44.27	G	TS	0.350302301
JPH181	D2018	Beanamalao	Forest	-14.4583	49.79	female	introduced	4	3.314799173	0.875237182	Rattus_rattus	0	NA	G	TS	0.350302301
JPH182	D2018	Beanamalao	Forest	-14.45776	49.79	female	native	4	3.314799173	0.875237182	Microgale_brevicaudata	0	NA	I	T	0.350302301
JPH183	D2018	Beanamalao	Forest	-14.457739	49.79	male	introduced	4	3.314799173	0.875237182	Rattus_rattus	0	NA	G	TS	0.350302301
JPH184	D2018	Beanamalao	Forest	-14.45807	49.79	male	introduced	4	3.314799173	0.875237182	Rattus_rattus	1	37.17	G	TS	0.350302301
JPH185	D2018	Mandena village	Village	-14.47	49.81	male	introduced	3	2.744608451	0.888820528	Mus_musculus	1	24.54	G	T	1
JPH186	D2018	Beanamalao	Forest	-14.45741	49.79	male	native	4	3.314799173	0.875237182	Microgale_brevicaudata	0	NA	I	T	0.350302301
JPH187	D2018	Mandena village	Village	-14.47	49.81	female	introduced	3	2.744608451	0.888820528	Mus_musculus	0	NA	G	T	1
JPH188	D2018	Beanamalao	Forest	-14.45837	49.79	male	introduced	4	3.314799173	0.875237182	Rattus_rattus	1	28.6	G	TS	0.350302301
JPH189	D2018	Mandena village	Village	-14.47	49.81	male	introduced	3	2.744608451	0.888820528	Rattus_rattus	1	38.45	G	TS	1
JPH190	D2018	Mandena village	Village	-14.47	49.81	male	introduced	3	2.744608451	0.888820528	Rattus_rattus	1	36.01	G	TS	1
JPH191	D2018	Mandena village	Village	-14.47	49.81	male	introduced	3	2.744608451	0.888820528	Rattus_rattus	1	43.26	G	TS	1
JPH192	D2018	Mandena village	Village	-14.47	49.81	male	introduced	3	2.744608451	0.888820528	Mus_musculus	1	11.2	G	T	1
JPH193	D2018	Mandena village	Village	-14.47	49.81	male	introduced	3	2.744608451	0.888820528	Mus_musculus	1	20.68	G	T	1
JPH194	D2018	Beanamalao	Forest	-14.45766	49.79	female	native	4	3.314799173	0.875237182	Eliurus_webbi	1	40.99	G	TS	0.350302301
JPH195	D2018	Beanamalao	Forest	-14.45777	49.79	male	native	4	3.314799173	0.875237182	Microgale_brevicaudata	1	36.83	I	T	0.350302301
JPH196	D2018	Mandena village	Village	-14.47	49.81	female	introduced	3	2.744608451	0.888820528	Rattus_rattus	0	NA	G	TS	1
JPH197	D2018	Mandena village	Village	-14.47	49.81	female	introduced	3	2.744608451	0.888820528	Mus_musculus	1	36.33	G	T	1
JPH198	D2018	Mandena village	Village	-14.47	49.81	male	introduced	3	2.744608451	0.888820528	Rattus_rattus	1	44.05	G	TS	1
JPH199	D2018	Mandena village	Village	-14.47	49.81	male	introduced	3	2.744608451	0.888820528	Rattus_rattus	0	NA	G	TS	1
JPH200	D2018	Beanamalao	Forest	-14.45803	49.79	female	introduced	4	3.314799173	0.875237182	Rattus_rattus	1	40.43	G	TS	0.350302301
JPH201	D2018	Mandena village	Village	-14.47	49.81	female	introduced	3	2.744608451	0.888820528	Mus_musculus	0	NA	G	T	1
JPH202	D2018	Fragment.1	Fragment	-14.46641	49.80	female	introduced	2	2	0.3488321	Rattus_rattus	1	44.6	G	TS	0.868432479
JPH203	D2018	Beanamalao	Forest	-14.45842	49.79	female	introduced	4	3.314799173	0.875237182	Rattus_rattus	1	39.16	G	TS	0.350302301
JPH204	D2018	Mandena village	Village	-14.47	49.81	male	introduced	3	2.744608451	0.888820528	Rattus_rattus	0	NA	G	TS	1
JPH205	D2018	Beanamalao	Forest	-14.45794	49.79	male	introduced	4	3.314799173	0.875237182	Rattus_rattus	0	NA	G	TS	0.350302301
JPH206	D2018	Fragment.1	Fragment	-14.46641	49.80	male	introduced	2	2	0.3488321	Rattus_rattus	0	NA	G	TS	0.868432479
JPH207	D2018	Fragment.2	Fragment	-14.4676	49.80	male	native	6	4.150766908	1.146960271	Microgale_brevicaudata	0	NA	I	T	0.314097932
JPH208	D2018	Fragment.2	Fragment	-14.46659	49.80	male	native	6	4.150766908	1.146960271	Microgale_brevicaudata	0	NA	I	T	0.314097932
JPH209	D2018	Mandena village	Village	-14.47	49.81	female	introduced	3	2.744608451	0.888820528	Rattus_rattus	1	43.46	G	TS	1
JPH210	D2018	Mandena village	Village	-14.47	49.81	male	introduced	3	2.744608451	0.888820528	Rattus_rattus	0	NA	G	TS	1
JPH211	D2018	Fragment.2	Fragment	-14.4666	49.80	female	native	6	4.150766908	1.146960271	Microgale_brevicaudata	0	NA	I	T	0.314097932
JPH212	D2018	Mandena village	Village	-14.47	49.81	female	introduced	3	2.744608451	0.888820528	Rattus_rattus	0	NA	G	TS	1
JPH213	D2018	Mandena village	Village	-14.47	49.81	female	introduced	3	2.744608451	0.888820528	Suncus_murinus	1	41.12	I	T	1
JPH214	D2018	Mandena village	Village	-14.47	49.81	male	introduced	3	2.744608451	0.888820528	Mus_musculus	1	34.2	G	T	1
JPH215	D2018	Fragment.2	Fragment	-14.4673	49.80	male	introduced	6	4.150766908	1.146960271	Rattus_rattus	0	NA	G	TS	0.314097932
JPH216	D2018	Fragment.2	Fragment	-14.46735	49.80	male	introduced	6	4.150766908	1.146960271	Rattus_rattus	0	NA	G	TS	0.314097932
JPH217	D2018	Fragment.2	Fragment	-14.4676	49.80	male	native	6	4.150766908	1.146960271	Microgale_brevicaudata	0	NA	I	T	0.314097932
JPH218	D2018	Fragment.2	Fragment	-14.46762	49.80	male	introduced	6	4.150766908	1.146960271	Rattus_rattus	0	NA	G	TS	0.314097932
JPH219	D2018	Fragment.2	Fragment	-14.4673	49.80	male	introduced	6	4.150766908	1.146960271	Rattus_rattus	1	43.76	G	TS	0.314097932
JPH220	D2018	Fragment.2	Fragment	-14.46744	49.80	female	native	6	4.150766908	1.146960271	Eliurus_webbi	1	37.04	G	TS	0.314097932
JPH221	D2018	Fragment.2	Fragment	-14.46745	49.80	male	native	6	4.150766908	1.146960271	Microgale_brevicaudata	0	NA	I	T	0.314097932
JPH222	D2018	Mandena village	Village	-14.47	49.81	female	introduced	3	2.744608451	0.888820528	Mus_musculus	0	NA	G	T	1
JPH223	D2018	Fragment.2	Fragment	-14.46738	49.80	male	introduced	6	4.150766908	1.146960271	Suncus_etruscus	1	17.98	I	T	0.314097932
JPH224	D2018	Mandena village	Village	-14.47	49.81	female	introduced	3	2.744608451	0.888820528	Mus_musculus	1	37.73	G	T	1
JPH225	D2018	Fragment.2	Fragment	-14.46683	49.80	male	native	6	4.150766908	1.146960271	Microgale_brevicaudata	0	NA	I	T	0.314097932
JPH226	D2018	Mandena village	Village	-14.47	49.81	male	introduced	3	2.744608451	0.888820528	Mus_musculus	0	NA	G	T	1
JPH227	D2018	Fragment.2	Fragment	-14.46675	49.80	male	native	6	4.150766908	1.146960271	Microgale_brevicaudata	0	NA	I	T	0.314097932
JPH228	D2018	Fragment.2	Fragment	-14.46729	49.80	female	native	6	4.150766908	1.146960271	Eliurus_ellermani	0	NA	G	TS	0.314097932
JPH229	D2018	Mandena village	Village	-14.47	49.81	male	introduced	3	2.744608451	0.888820528	Mus_musculus	0	NA	G	T	1
JPH230	D2018	Mandena village	Village	-14.47	49.81	female	introduced	3	2.744608451	0.888820528	Rattus_rattus	0	NA	G	TS	1
JPH231	D2018	Fragment.2	Fragment	-14.46721	49.80	male	introduced	6	4.150766908	1.146960271	Rattus_rattus	1	37.33	G	TS	0.314097932
JPH232	D2018	Fragment.2	Fragment	-14.46678	49.80	male	introduced	6	4.150766908	1.146960271	Rattus_rattus	0	NA	G	TS	0.314097932
JPH233	D2018	Fragment.2	Fragment	-14.46763	49.80	female	introduced	6	4.150766908	1.146960271	Rattus_rattus	0	NA	G	TS	0.314097932
LJR001	D2018	Rice.Field2	Rice field	-14.47169	49.81	male	introduced	5	3.73462105	0.914603862	Rattus_rattus	0	NA	G	TS	0.491648401
LJR002	D2018	Rice.Field2	Rice field	-14.47138	49.81	male	introduced	5	3.73462105	0.914603862	Rattus_rattus	1	20.17	G	TS	0.491648401
LJR003	D2018	Rice.Field2	Rice field	-14.47061	49.81	male	native	5	3.73462105	0.914603862	Microgale_brevicaudata	0	NA	I	T	0.491648401
LJR004	D2018	Rice.Field2	Rice field	-14.47143	49.81	male	introduced	5	3.73462105	0.914603862	Rattus_rattus	0	NA	G	TS	0.491648401
LJR005	D2018	Rice.Field2	Rice field	-14.47126	49.81	female	introduced	5	3.73462105	0.914603862	Rattus_rattus	1	32.08	G	TS	0.491648401
LJR006	D2018	Rice.Field2	Rice field	-14.47216	49.81	female	native	5	3.73462105	0.914603862	Microgale_brevicaudata	0	NA	I	T	0.491648401
LJR007	D2018	Fragment.1	Fragment	-14.46641	49.80	male	introduced	2	2	0.3488321	Rattus_rattus	0	NA	G	TS	0.868432479
LJR008	D2018	Rice.Field2	Rice field	-14.47156	49.81	female	introduced	5	3.73462105	0.914603862	Rattus_rattus	1	21.76	G	TS	0.491648401
LJR009	D2018	Edge.forest	Forest	-14.46017	49.79	male	native	5	3.892045271	1.099778605	Microgale_brevicaudata	1	43.95	I	T	0.154707192
LJR010	D2018	Fragment.1	Fragment	-14.46641	49.80	female	native	2	2	0.3488321	Setifer_setosus	0	NA	I	T	0.868432479
LJR011	D2018	Edge.forest	Forest	-14.46006	49.79	male	native	5	3.892045271	1.099778605	Microgale_brevicaudata	0	NA	I	T	0.154707192
LJR012	D2018	Rice.Field2	Rice field	-14.47064	49.81	male	introduced	5	3.73462105	0.914603862	Suncus_murinus	1	41.35	I	T	0.491648401
LJR013	D2018	Rice.Field2	Rice field	-14.47191	49.81	male	introduced	5	3.73462105	0.914603862	Rattus_rattus	0	NA	G	TS	0.491648401
LJR014	D2018	Rice.Field2	Rice field	-14.47108	49.81	female	introduced	5	3.73462105	0.914603862	Rattus_rattus	1	35.56	G	TS	0.491648401
LJR015	D2018	Edge.forest	Forest	-14.46072	49.79	male	introduced	5	3.892045271	1.099778605	Rattus_rattus	1	39.05	G	TS	0.154707192
LJR016	D2018	Edge.forest	Forest	-14.46066	49.79	female	native	5	3.892045271	1.099778605	Microgale_brevicaudata	1	42.27	I	T	0.154707192
LJR017	D2018	Rice.Field2	Rice field	-14.47105	49.81	male	introduced	5	3.73462105	0.914603862	Rattus_rattus	0	NA	G	TS	0.491648401
LJR018	D2018	Rice.Field2	Rice field	-14.47178	49.81	male	introduced	5	3.73462105	0.914603862	Rattus_rattus	1	42.35	G	TS	0.491648401
LJR019	D2018	Rice.Field2	Rice field	-14.47108	49.81	female	introduced	5	3.73462105	0.914603862	Rattus_rattus	1	43.67	G	TS	0.491648401
LJR020	D2018	Rice.Field2	Rice field	-14.47121	49.81	male	introduced	5	3.73462105	0.914603862	Rattus_rattus	1	22.27	G	TS	0.491648401
LJR021	D2018	Edge.forest	Forest	-14.46062	49.79	female	introduced	5	3.892045271	1.099778605	Rattus_rattus	1	39.82	G	TS	0.154707192
LJR022	D2018	Edge.forest	Forest	-14.46018	49.79	male	introduced	5	3.892045271	1.099778605	Rattus_rattus	1	31.98	G	TS	0.154707192
LJR023	D2018	Rice.Field2	Rice field	-14.47099	49.81	male	introduced	5	3.73462105	0.914603862	Rattus_rattus	1	33.13	G	TS	0.491648401
LJR024	D2018	Rice.Field2	Rice field	-14.47135	49.81	male	introduced	5	3.73462105	0.914603862	Rattus_rattus	1	41.23	G	TS	0.491648401
LJR025	D2018	Rice.Field2	Rice field	-14.47153	49.81	female	introduced	5	3.73462105	0.914603862	Rattus_rattus	1	23.83	G	TS	0.491648401
LJR026	D2018	Edge.forest	Forest	-14.46107	49.79	male	native	5	3.892045271	1.099778605	Microgale_brevicaudata	1	42.34	I	T	0.154707192
LJR027	D2018	Rice.Field2	Rice field	-14.47138	49.81	male	native	5	3.73462105	0.914603862	Microgale_brevicaudata	0	NA	I	T	0.491648401
LJR028	D2018	Rice.Field2	Rice field	-14.4712	49.81	female	introduced	5	3.73462105	0.914603862	Rattus_rattus	1	22.64	G	TS	0.491648401
LJR029	D2018	Rice.Field2	Rice field	-14.47085	49.81	male	introduced	5	3.73462105	0.914603862	Suncus_murinus	1	44.32	I	T	0.491648401
LJR030	D2018	Rice.Field2	Rice field	-14.47149	49.81	female	introduced	5	3.73462105	0.914603862	Rattus_rattus	1	42.7	G	TS	0.491648401
LJR031	D2018	Rice.Field2	Rice field	-14.47108	49.81	female	introduced	5	3.73462105	0.914603862	Rattus_rattus	1	36.89	G	TS	0.491648401
LJR032	D2018	Rice.Field2	Rice field	-14.47072	49.81	male	native	5	3.73462105	0.914603862	Microgale_brevicaudata	1	41.6	I	T	0.491648401
LJR033	D2018	Edge.forest	Forest	-14.46017	49.79	female	native	5	3.892045271	1.099778605	Microgale_brevicaudata	0	NA	I	T	0.154707192
LJR034	D2018	Rice.Field2	Rice field	-14.47087	49.81	female	introduced	5	3.73462105	0.914603862	Rattus_rattus	1	31.41	G	TS	0.491648401
LJR035	D2018	Rice.Field2	Rice field	-14.47123	49.81	female	introduced	5	3.73462105	0.914603862	Rattus_rattus	0	NA	G	TS	0.491648401
LJR036	D2018	Rice.Field2	Rice field	-14.47143	49.81	female	introduced	5	3.73462105	0.914603862	Rattus_rattus	1	42.23	G	TS	0.491648401
LJR037	D2018	Rice.Field2	Rice field	-14.47223	49.81	male	native	5	3.73462105	0.914603862	Setifer_setosus	1	44.11	I	T	0.491648401
LJR038	D2018	Edge.forest	Forest	-14.46084	49.79	female	introduced	5	3.892045271	1.099778605	Rattus_rattus	1	40.37	G	TS	0.154707192
LJR039	D2018	Edge.forest	Forest	-14.46028	49.79	male	introduced	5	3.892045271	1.099778605	Rattus_rattus	1	43.67	G	TS	0.154707192
LJR040	D2018	Beanamalao	Forest	-14.45772	49.79	male	introduced	4	3.314799173	0.875237182	Rattus_rattus	0	NA	G	TS	0.350302301
LJR041	D2018	Beanamalao	Forest	-14.457652	49.79	female	introduced	4	3.314799173	0.875237182	Rattus_rattus	0	NA	G	TS	0.350302301
LJR042	D2018	Beanamalao	Forest	-14.45832	49.79	male	native	4	3.314799173	0.875237182	Microgale_brevicaudata	1	37.88	I	T	0.350302301
LJR043	D2018	Edge.forest	Forest	-14.46033	49.79	male	introduced	5	3.892045271	1.099778605	Rattus_rattus	1	41.68	G	TS	0.154707192
LJR044	D2018	Edge.forest	Forest	-14.4605	49.79	female	native	5	3.892045271	1.099778605	Microgale_brevicaudata	0	NA	I	T	0.154707192
LJR045	D2018	Beanamalao	Forest	-14.45781	49.79	male	introduced	4	3.314799173	0.875237182	Rattus_rattus	0	NA	G	TS	0.350302301
LJR046	D2018	Edge.forest	Forest	-14.46029	49.79	female	introduced	5	3.892045271	1.099778605	Rattus_rattus	1	37.3	G	TS	0.154707192
LJR047	D2018	Beanamalao	Forest	-14.45857	49.79	male	native	4	3.314799173	0.875237182	Microgale_brevicaudata	0	NA	I	T	0.350302301
LJR048	D2018	Beanamalao	Forest	-14.4579	49.79	female	introduced	4	3.314799173	0.875237182	Rattus_rattus	1	41.31	G	TS	0.350302301
LJR049	D2018	Beanamalao	Forest	-14.458	49.79	male	introduced	4	3.314799173	0.875237182	Rattus_rattus	0	NA	G	TS	0.350302301
LJR050	D2018	Beanamalao	Forest	-14.45801	49.79	female	introduced	4	3.314799173	0.875237182	Rattus_rattus	1	39.2	G	TS	0.350302301
LJR051	D2018	Mandena village	Village	-14.47	49.81	male	introduced	3	2.744608451	0.888820528	Mus_musculus	1	15.31	G	T	1
LJR052	D2018	Mandena village	Village	-14.47	49.81	female	introduced	3	2.744608451	0.888820528	Mus_musculus	1	38.55	G	T	1
LJR053	D2018	Mandena village	Village	-14.47	49.81	female	introduced	3	2.744608451	0.888820528	Rattus_rattus	0	NA	G	TS	1
LJR054	D2018	Mandena village	Village	-14.47	49.81	female	introduced	3	2.744608451	0.888820528	Mus_musculus	1	41.61	G	T	1
LJR055	D2018	Beanamalao	Forest	-14.45804	49.79	female	introduced	4	3.314799173	0.875237182	Rattus_rattus	1	32.25	G	TS	0.350302301
LJR056	D2018	Edge.forest	Forest	-14.46079	49.79	male	introduced	5	3.892045271	1.099778605	Rattus_rattus	1	36.3	G	TS	0.154707192
LJR057	D2018	Beanamalao	Forest	-14.45771	49.79	male	introduced	4	3.314799173	0.875237182	Rattus_rattus	1	37.21	G	TS	0.350302301
LJR058	D2018	Mandena village	Village	-14.47	49.81	male	introduced	3	2.744608451	0.888820528	Suncus_murinus	1	43	I	T	1
LJR059	D2018	Edge.forest	Forest	-14.46071	49.79	male	native	5	3.892045271	1.099778605	Microgale_brevicaudata	0	NA	I	T	0.154707192
LJR060	D2018	Beanamalao	Forest	-14.45818	49.79	male	introduced	4	3.314799173	0.875237182	Rattus_rattus	1	34.14	G	TS	0.350302301
LJR061	D2018	Edge.forest	Forest	-14.46101	49.79	male	introduced	5	3.892045271	1.099778605	Rattus_rattus	1	37.84	G	TS	0.154707192
LJR062	D2018	Beanamalao	Forest	-14.45804	49.79	male	introduced	4	3.314799173	0.875237182	Rattus_rattus	1	40.93	G	TS	0.350302301
LJR063	D2018	Mandena village	Village	-14.47	49.81	female	introduced	3	2.744608451	0.888820528	Mus_musculus	1	37.05	G	T	1
LJR064	D2018	Beanamalao	Forest	-14.458	49.79	female	introduced	4	3.314799173	0.875237182	Rattus_rattus	1	43.72	G	TS	0.350302301
LJR065	D2018	Beanamalao	Forest	-14.45803	49.79	male	introduced	4	3.314799173	0.875237182	Rattus_rattus	0	NA	G	TS	0.350302301
LJR066	D2018	Beanamalao	Forest	-14.45796	49.79	female	native	4	3.314799173	0.875237182	Eliurus_webbi	1	36.27	G	TS	0.350302301
LJR067	D2018	Mandena village	Village	-14.47	49.81	male	introduced	3	2.744608451	0.888820528	Rattus_rattus	1	43.78	G	TS	1
LJR068	D2018	Mandena village	Village	-14.47	49.81	female	introduced	3	2.744608451	0.888820528	Mus_musculus	1	35.49	G	T	1
LJR069	D2018	Mandena village	Village	-14.47	49.81	male	introduced	3	2.744608451	0.888820528	Mus_musculus	1	36.49	G	T	1
LJR070	D2018	Mandena village	Village	-14.47	49.81	female	introduced	3	2.744608451	0.888820528	Rattus_rattus	1	39.58	G	TS	1
LJR071	D2018	Mandena village	Village	-14.47	49.81	female	introduced	3	2.744608451	0.888820528	Rattus_rattus	1	44.51	G	TS	1
LJR072	D2018	Mandena village	Village	-14.47	49.81	female	introduced	3	2.744608451	0.888820528	Rattus_rattus	1	43.04	G	TS	1
LJR073	D2018	Mandena village	Village	-14.47	49.81	male	introduced	3	2.744608451	0.888820528	Rattus_rattus	1	39.1	G	TS	1
LJR074	D2018	Mandena village	Village	-14.47	49.81	male	introduced	3	2.744608451	0.888820528	Rattus_rattus	1	21.53	G	TS	1
LJR075	D2018	Mandena village	Village	-14.47	49.81	female	introduced	3	2.744608451	0.888820528	Rattus_rattus	1	36.5	G	TS	1
LJR076	D2018	Mandena village	Village	-14.47	49.81	male	introduced	3	2.744608451	0.888820528	Mus_musculus	0	NA	G	T	1
LJR077	D2018	Mandena village	Village	-14.47	49.81	male	introduced	3	2.744608451	0.888820528	Rattus_rattus	0	NA	G	TS	1
LJR078	D2018	Mandena village	Village	-14.47	49.81	male	introduced	3	2.744608451	0.888820528	Mus_musculus	1	39	G	T	1
LJR079	D2018	Fragment.1	Fragment	-14.46641	49.80	female	introduced	2	2	0.3488321	Rattus_rattus	0	NA	G	TS	0.868432479
LJR080	D2018	Mandena village	Village	-14.47	49.81	male	introduced	3	2.744608451	0.888820528	Suncus_murinus	0	NA	I	T	1
LJR081	D2018	Mandena village	Village	-14.47	49.81	female	introduced	3	2.744608451	0.888820528	Rattus_rattus	1	39.42	G	TS	1
LJR082	D2018	Mandena village	Village	-14.47	49.81	female	introduced	3	2.744608451	0.888820528	Mus_musculus	1	40.26	G	T	1
LJR083	D2018	Mandena village	Village	-14.47	49.81	female	introduced	3	2.744608451	0.888820528	Rattus_rattus	0	NA	G	TS	1
LJR084	D2018	Mandena village	Village	-14.47	49.81	male	introduced	3	2.744608451	0.888820528	Mus_musculus	0	NA	G	T	1
LJR085	D2018	Mandena village	Village	-14.47	49.81	female	introduced	3	2.744608451	0.888820528	Rattus_rattus	1	42.09	G	TS	1
LJR086	D2018	Mandena village	Village	-14.47	49.81	male	introduced	3	2.744608451	0.888820528	Rattus_rattus	0	NA	G	TS	1
LJR087	D2018	Mandena village	Village	-14.47	49.81	male	introduced	3	2.744608451	0.888820528	Mus_musculus	0	NA	G	T	1
LJR088	D2018	Fragment.1	Fragment	-14.46641	49.80	male	introduced	2	2	0.3488321	Rattus_rattus	0	NA	G	TS	0.868432479
LJR089	D2018	Fragment.1	Fragment	-14.46641	49.80	male	introduced	2	2	0.3488321	Rattus_rattus	0	NA	G	TS	0.868432479
LJR090	D2018	Mandena village	Village	-14.47	49.81	female	introduced	3	2.744608451	0.888820528	Mus_musculus	0	NA	G	T	1
LJR091	D2018	Fragment.2	Fragment	-14.46745	49.80	female	native	6	4.150766908	1.146960271	Microgale_brevicaudata	0	NA	I	T	0.314097932
LJR092	D2018	Mandena village	Village	-14.47	49.81	female	introduced	3	2.744608451	0.888820528	Mus_musculus	0	NA	G	T	1
LJR093	D2018	Mandena village	Village	-14.47	49.81	female	introduced	3	2.744608451	0.888820528	Rattus_rattus	0	NA	G	TS	1
LJR094	D2018	Mandena village	Village	-14.47	49.81	female	introduced	3	2.744608451	0.888820528	Rattus_rattus	0	NA	G	TS	1
LJR095	D2018	Mandena village	Village	-14.47	49.81	female	introduced	3	2.744608451	0.888820528	Mus_musculus	0	NA	G	T	1
LJR096	D2018	Mandena village	Village	-14.47	49.81	male	introduced	3	2.744608451	0.888820528	Mus_musculus	0	NA	G	T	1
LJR097	D2018	Mandena village	Village	-14.47	49.81	male	introduced	3	2.744608451	0.888820528	Rattus_rattus	0	NA	G	TS	1
LJR098	D2018	Mandena village	Village	-14.47	49.81	male	introduced	3	2.744608451	0.888820528	Rattus_rattus	0	NA	G	TS	1
LJR099	D2018	Mandena village	Village	-14.47	49.81	male	introduced	3	2.744608451	0.888820528	Rattus_rattus	0	NA	G	TS	1
LJR100	D2018	Mandena village	Village	-14.47	49.81	male	introduced	3	2.744608451	0.888820528	Rattus_rattus	0	NA	G	TS	1
LJR101	D2018	Mandena village	Village	-14.47	49.81	male	introduced	3	2.744608451	0.888820528	Mus_musculus	1	42.11	G	T	1
LJR102	D2018	Fragment.2	Fragment	-14.46737	49.80	female	introduced	6	4.150766908	1.146960271	Rattus_rattus	1	42.1	G	TS	0.314097932
LJR103	D2018	Fragment.2	Fragment	-14.46791	49.80	female	native	6	4.150766908	1.146960271	Eliurus_webbi	1	40.76	G	TS	0.314097932
LJR104	D2018	Fragment.2	Fragment	-14.4667	49.80	female	introduced	6	4.150766908	1.146960271	Rattus_rattus	1	38.41	G	TS	0.314097932
LJR105	D2018	Mandena village	Village	-14.47	49.81	male	introduced	3	2.744608451	0.888820528	Suncus_murinus	1	39.91	I	T	1
LJR106	D2018	Mandena village	Village	-14.47	49.81	female	introduced	3	2.744608451	0.888820528	Mus_musculus	1	42.02	G	T	1
LJR107	D2018	Mandena village	Village	-14.47	49.81	female	introduced	3	2.744608451	0.888820528	Mus_musculus	1	40.44	G	T	1
LJR108	D2018	Mandena village	Village	-14.47	49.81	female	introduced	3	2.744608451	0.888820528	Rattus_rattus	0	NA	G	TS	1
LJR109	D2018	Fragment.2	Fragment	-14.46756	49.80	female	introduced	6	4.150766908	1.146960271	Rattus_rattus	1	42.71	G	TS	0.314097932
LJR110	D2018	Fragment.2	Fragment	-14.46711	49.80	male	introduced	6	4.150766908	1.146960271	Rattus_rattus	0	NA	G	TS	0.314097932
LJR111	D2018	Fragment.2	Fragment	-14.4668	49.80	male	native	6	4.150766908	1.146960271	Microgale_brevicaudata	0	NA	I	T	0.314097932
LJR112	D2018	Fragment.2	Fragment	-14.46685	49.80	male	native	6	4.150766908	1.146960271	Microgale_brevicaudata	1	42.28	I	T	0.314097932
LJR113	D2018	Mandena village	Village	-14.47	49.81	male	introduced	3	2.744608451	0.888820528	Rattus_rattus	0	NA	G	TS	1
LJR114	D2018	Mandena village	Village	-14.47	49.81	male	introduced	3	2.744608451	0.888820528	Mus_musculus	0	NA	G	T	1
LJR115	D2018	Mandena village	Village	-14.47	49.81	female	introduced	3	2.744608451	0.888820528	Rattus_rattus	1	23.51	G	TS	1
LJR116	D2018	Mandena village	Village	-14.47	49.81	female	introduced	3	2.744608451	0.888820528	Mus_musculus	1	37.71	G	T	1
LJR117	D2018	Mandena village	Village	-14.47	49.81	female	introduced	3	2.744608451	0.888820528	Rattus_rattus	0	NA	G	TS	1
LJR118	D2018	Fragment.2	Fragment	-14.46678	49.80	female	introduced	6	4.150766908	1.146960271	Rattus_rattus	0	NA	G	TS	0.314097932
LJR119	D2018	Fragment.2	Fragment	-14.46695	49.80	male	introduced	6	4.150766908	1.146960271	Rattus_rattus	0	NA	G	TS	0.314097932
LJR120	D2018	Mandena village	Village	-14.47	49.81	male	introduced	3	2.744608451	0.888820528	Mus_musculus	1	11.71	G	T	1
LJR121	D2018	Fragment.2	Fragment	-14.4668	49.80	male	native	6	4.150766908	1.146960271	Microgale_brevicaudata	0	NA	I	T	0.314097932
LJR122	D2018	Fragment.2	Fragment	-14.4667	49.80	female	native	6	4.150766908	1.146960271	Microgale_brevicaudata	1	40.03	I	T	0.314097932
LJR123	D2018	Mandena village	Village	-14.47	49.81	male	introduced	3	2.744608451	0.888820528	Mus_musculus	0	NA	G	T	1
LJR124	D2018	Mandena village	Village	-14.47	49.81	female	introduced	3	2.744608451	0.888820528	Mus_musculus	1	37.94	G	T	1
LJR125	D2018	Mandena village	Village	-14.47	49.81	female	introduced	3	2.744608451	0.888820528	Rattus_rattus	0	NA	G	TS	1
LJR126	D2018	Mandena village	Village	-14.47	49.81	female	introduced	3	2.744608451	0.888820528	Rattus_rattus	0	NA	G	TS	1
LJR127	D2018	Mandena village	Village	-14.47	49.81	male	introduced	3	2.744608451	0.888820528	Mus_musculus	1	43.16	G	T	1
LJR128	D2018	Fragment.2	Fragment	-14.46675	49.80	male	introduced	6	4.150766908	1.146960271	Suncus_murinus	1	35.91	I	T	0.314097932
LJR129	D2018	Mandena village	Village	-14.47	49.81	male	introduced	3	2.744608451	0.888820528	Rattus_rattus	1	26.55	G	TS	1
LJR130	D2018	Mandena village	Village	-14.47	49.81	male	introduced	3	2.744608451	0.888820528	Rattus_rattus	1	39.02	G	TS	1
LJR131	D2018	Mandena village	Village	-14.47	49.81	male	introduced	3	2.744608451	0.888820528	Mus_musculus	1	13.29	G	T	1
LJR132	D2018	Fragment.2	Fragment	-14.46692	49.80	female	introduced	6	4.150766908	1.146960271	Rattus_rattus	1	37.88	G	TS	0.314097932
LJR133	D2018	Fragment.2	Fragment	-14.46748	49.80	male	introduced	6	4.150766908	1.146960271	Rattus_rattus	0	NA	G	TS	0.314097932
LJR134	D2018	Fragment.2	Fragment	-14.46667	49.80	female	introduced	6	4.150766908	1.146960271	Rattus_rattus	1	41.75	G	TS	0.314097932
LJR135	D2018	Fragment.2	Fragment	-14.46692	49.80	male	native	6	4.150766908	1.146960271	Eliurus_webbi	0	NA	G	TS	0.314097932
LJR136	D2018	Fragment.2	Fragment	-14.46735	49.80	female	introduced	6	4.150766908	1.146960271	Rattus_rattus	0	NA	G	TS	0.314097932
LJR137	D2018	Fragment.2	Fragment	-14.46678	49.80	male	introduced	6	4.150766908	1.146960271	Rattus_rattus	0	NA	G	TS	0.314097932
LJR138	D2018	Fragment.2	Fragment	-14.46675	49.80	male	introduced	6	4.150766908	1.146960271	Rattus_rattus	1	38.42	G	TS	0.314097932
LJR139	D2018	Fragment.2	Fragment	-14.46756	49.80	female	introduced	6	4.150766908	1.146960271	Rattus_rattus	0	NA	G	TS	0.314097932
LJR140	D2018	Fragment.2	Fragment	-14.46774	49.80	male	introduced	6	4.150766908	1.146960271	Rattus_rattus	1	39.47	G	TS	0.314097932
LJR141	D2018	Mandena village	Village	-14.47	49.81	male	introduced	3	2.744608451	0.888820528	Rattus_rattus	0	NA	G	TS	1
LJR142	D2018	Mandena village	Village	-14.47	49.81	male	introduced	3	2.744608451	0.888820528	Mus_musculus	1	41.63	G	T	1
LJR143	D2018	Mandena village	Village	-14.47	49.81	male	introduced	3	2.744608451	0.888820528	Mus_musculus	1	43.4	G	T	1
LJR144	D2018	Mandena village	Village	-14.47	49.81	male	introduced	3	2.744608451	0.888820528	Rattus_rattus	0	NA	G	TS	1
LJR145	D2018	Mandena village	Village	-14.47	49.81	female	introduced	3	2.744608451	0.888820528	Rattus_rattus	0	NA	G	TS	1
LJR146	D2018	Fragment.2	Fragment	-14.46735	49.80	male	introduced	6	4.150766908	1.146960271	Rattus_rattus	1	41.67	G	TS	0.314097932
LJR147	D2018	Fragment.2	Fragment	-14.46713	49.80	male	introduced	6	4.150766908	1.146960271	Rattus_rattus	0	NA	G	TS	0.314097932
LJR148	D2018	Mandena village	Village	-14.47	49.81	female	introduced	3	2.744608451	0.888820528	Mus_musculus	0	NA	G	T	1
LJR149	D2018	Mandena village	Village	-14.47	49.81	male	introduced	3	2.744608451	0.888820528	Rattus_rattus	0	NA	G	TS	1
LJR150	D2018	Mandena village	Village	-14.47	49.81	female	introduced	3	2.744608451	0.888820528	Suncus_murinus	1	43.2	I	T	1
NRW1	D2017	Fragment.1	Fragment	-14.4601	49.79	male	native	4	3.751451419	0.833686508	Microgale_brevicaudata	0	NA	I	T	0.408598971
NRW10	D2017	Fragment.1	Fragment	-14.46577197	49.80	female	introduced	4	3.751451419	0.833686508	Rattus_rattus	0	NA	G	TS	0.408598971
NRW100	D2017	Tavy	Swidden	-14.47775097	49.81	male	introduced	5	4.219297686	1.03091302	Rattus_rattus	0	NA	G	TS	0.784149599
NRW101	D2017	Tavy	Swidden	-14.47782297	49.81	male	introduced	5	4.219297686	1.03091302	Rattus_rattus	0	NA	G	TS	0.784149599
NRW102	D2017	Tavy	Swidden	-14.47756799	49.81	female	introduced	5	4.219297686	1.03091302	Rattus_rattus	0	NA	G	TS	0.784149599
NRW103	D2017	Tavy	Swidden	-14.47765298	49.81	male	introduced	5	4.219297686	1.03091302	Rattus_rattus	1	21.97	G	TS	0.784149599
NRW104	D2017	Tavy	Swidden	-14.47801701	49.81	female	native	5	4.219297686	1.03091302	Microgale_brevicaudata	0	NA	I	T	0.784149599
NRW105	D2017	Tavy	Swidden	-14.47786303	49.81	female	introduced	5	4.219297686	1.03091302	Rattus_rattus	0	NA	G	TS	0.784149599
NRW106	D2017	Tavy	Swidden	-14.47782498	49.81	male	introduced	5	4.219297686	1.03091302	Rattus_rattus	0	NA	G	TS	0.784149599
NRW107	D2017	Tavy	Swidden	-14.47801701	49.81	male	introduced	5	4.219297686	1.03091302	Rattus_rattus	0	43.1	G	TS	0.784149599
NRW108	D2017	Tavy	Swidden	-14.47803897	49.81	male	introduced	5	4.219297686	1.03091302	Rattus_rattus	0	NA	G	TS	0.784149599
NRW109	D2017	Tavy	Swidden	-14.47773898	49.81	female	introduced	5	4.219297686	1.03091302	Rattus_rattus	0	43.53	G	TS	0.784149599
NRW11	D2017	Fragment.1	Fragment	-14.46562696	49.80	female	introduced	4	3.751451419	0.833686508	Rattus_rattus	0	NA	G	TS	0.408598971
NRW110	D2017	Tavy	Swidden	-14.47824902	49.81	female	introduced	5	4.219297686	1.03091302	Rattus_rattus	0	NA	G	TS	0.784149599
NRW111	D2017	Tavy	Swidden	-14.47793302	49.81	female	introduced	5	4.219297686	1.03091302	Rattus_rattus	0	42.19	G	TS	0.784149599
NRW112	D2017	Tavy	Swidden	-14.47747101	49.81	female	introduced	5	4.219297686	1.03091302	Rattus_rattus	0	NA	G	TS	0.784149599
NRW113	D2017	Tavy	Swidden	-14.47756799	49.81	female	introduced	5	4.219297686	1.03091302	Rattus_rattus	0	NA	G	TS	0.784149599
NRW114	D2017	Tavy	Swidden	-14.47769003	49.81	male	introduced	5	4.219297686	1.03091302	Rattus_rattus	0	NA	G	TS	0.784149599
NRW115	D2017	Tavy	Swidden	-14.47787401	49.81	female	introduced	5	4.219297686	1.03091302	Rattus_rattus	0	NA	G	TS	0.784149599
NRW116	D2017	Tavy	Swidden	-14.47782297	49.81	male	introduced	5	4.219297686	1.03091302	Rattus_rattus	0	NA	G	TS	0.784149599
NRW117	D2017	Tavy	Swidden	-14.47765298	49.81	male	introduced	5	4.219297686	1.03091302	Rattus_rattus	0	NA	G	TS	0.784149599
NRW118	D2017	Tavy	Swidden	-14.47753304	49.81	male	introduced	5	4.219297686	1.03091302	Rattus_rattus	1	25.64	G	TS	0.784149599
NRW119	D2017	Tavy	Swidden	-14.47770696	49.81	female	introduced	5	4.219297686	1.03091302	Suncus_murinus	0	NA	I	T	0.784149599
NRW12	D2017	Fragment.1	Fragment	-14.46591002	49.80	female	introduced	4	3.751451419	0.833686508	Rattus_rattus	0	NA	G	TS	0.408598971
NRW120	D2017	Tavy	Swidden	-14.47770696	49.81	female	introduced	5	4.219297686	1.03091302	Suncus_murinus	0	NA	I	T	0.784149599
NRW121	D2017	Tavy	Swidden	-14.47771903	49.81	male	introduced	5	4.219297686	1.03091302	Suncus_murinus	0	NA	I	T	0.784149599
NRW122	D2017	Tavy	Swidden	-14.47794702	49.81	male	introduced	5	4.219297686	1.03091302	Mus_musculus	0	NA	G	T	0.784149599
NRW123	D2017	Tavy	Swidden	-14.477857	49.81	male	introduced	5	4.219297686	1.03091302	Rattus_rattus	0	NA	G	TS	0.784149599
NRW124	D2017	Tavy	Swidden	-14.47803503	49.81	female	introduced	5	4.219297686	1.03091302	Rattus_rattus	1	34.01	G	TS	0.784149599
NRW125	D2017	Tavy	Swidden	-14.47805498	49.81	male	introduced	5	4.219297686	1.03091302	Mus_musculus	1	14.68	G	T	0.784149599
NRW126	D2017	Tavy	Swidden	-14.47773898	49.81	female	introduced	5	4.219297686	1.03091302	Rattus_rattus	0	NA	G	TS	0.784149599
NRW127	D2017	Tavy	Swidden	-14.477785	49.81	male	introduced	5	4.219297686	1.03091302	Rattus_rattus	0	41.37	G	TS	0.784149599
NRW128	D2017	Tavy	Swidden	-14.47796001	49.81	male	introduced	5	4.219297686	1.03091302	Mus_musculus	0	NA	G	T	0.784149599
NRW129	D2017	Tavy	Swidden	-14.47803201	49.81	male	introduced	5	4.219297686	1.03091302	Rattus_rattus	0	42.12	G	TS	0.784149599
NRW13	D2017	Fragment.1	Fragment	-14.46115	49.79	male	introduced	4	3.751451419	0.833686508	Suncus_etruscus	0	NA	I	T	0.408598971
NRW130	D2017	Tavy	Swidden	-14.47793101	49.81	male	introduced	5	4.219297686	1.03091302	Mus_musculus	1	19.94	G	T	0.784149599
NRW131	D2017	Tavy	Swidden	-14.47814601	49.81	female	introduced	5	4.219297686	1.03091302	Mus_musculus	1	15.21	G	T	0.784149599
NRW132	D2017	Tavy	Swidden	-14.47782297	49.81	male	introduced	5	4.219297686	1.03091302	Rattus_rattus	1	39.85	G	TS	0.784149599
NRW133	D2017	Tavy	Swidden	-14.47809496	49.81	male	introduced	5	4.219297686	1.03091302	Rattus_rattus	0	NA	G	TS	0.784149599
NRW134	D2017	Tavy	Swidden	-14.47787401	49.81	male	introduced	5	4.219297686	1.03091302	Rattus_rattus	1	39.36	G	TS	0.784149599
NRW135	D2017	Tavy	Swidden	-14.47814601	49.81	female	native	5	4.219297686	1.03091302	Microgale_brevicaudata	0	NA	I	T	0.784149599
NRW136	D2017	Tavy	Swidden	-14.47782297	49.81	male	native	5	4.219297686	1.03091302	Microgale_brevicaudata	0	NA	I	T	0.784149599
NRW137	D2017	Tavy	Swidden	-14.47795498	49.81	male	introduced	5	4.219297686	1.03091302	Rattus_rattus	0	NA	G	TS	0.784149599
NRW138	D2017	Tavy	Swidden	-14.47803897	49.81	female	introduced	5	4.219297686	1.03091302	Mus_musculus	0	NA	G	T	0.784149599
NRW139	D2017	Tavy	Swidden	-14.47812798	49.81	male	introduced	5	4.219297686	1.03091302	Rattus_rattus	1	38.61	G	TS	0.784149599
NRW14	D2017	Fragment.1	Fragment	-14.46008	49.79	female	native	4	3.751451419	0.833686508	Microgale_brevicaudata	0	NA	I	T	0.408598971
NRW140	D2017	Tavy	Swidden	-14.477785	49.81	female	introduced	5	4.219297686	1.03091302	Suncus_murinus	1	39.41	I	T	0.784149599
NRW141	D2017	Tavy	Swidden	-14.47794199	49.81	male	introduced	5	4.219297686	1.03091302	Mus_musculus	0	44.76	G	T	0.784149599
NRW142	D2017	Tavy	Swidden	-14.47793101	49.81	female	introduced	5	4.219297686	1.03091302	Mus_musculus	0	NA	G	T	0.784149599
NRW143	D2017	Tavy	Swidden	-14.47765298	49.81	male	native	5	4.219297686	1.03091302	Setifer_setosus	0	NA	I	T	0.784149599
NRW144	D2017	Tavy	Swidden	-14.477671	49.81	female	introduced	5	4.219297686	1.03091302	Rattus_rattus	0	NA	G	TS	0.784149599
NRW145	D2017	Tavy	Swidden	-14.47795498	49.81	female	introduced	5	4.219297686	1.03091302	Rattus_rattus	0	NA	G	TS	0.784149599
NRW146	D2017	Tavy	Swidden	-14.47803503	49.81	female	introduced	5	4.219297686	1.03091302	Rattus_rattus	0	NA	G	TS	0.784149599
NRW147	D2017	Tavy	Swidden	-14.47816101	49.81	male	introduced	5	4.219297686	1.03091302	Mus_musculus	0	NA	G	T	0.784149599
NRW148	D2017	Tavy	Swidden	-14.47822798	49.81	female	introduced	5	4.219297686	1.03091302	Mus_musculus	1	13.28	G	T	0.784149599
NRW149	D2017	Tavy	Swidden	-14.47798901	49.81	male	introduced	5	4.219297686	1.03091302	Mus_musculus	1	36.52	G	T	0.784149599
NRW15	D2017	Fragment.1	Fragment	-14.46066	49.79	male	native	4	3.751451419	0.833686508	Setifer_setosus	0	NA	I	T	0.408598971
NRW150	D2017	Tavy	Swidden	-14.47735601	49.81	female	introduced	5	4.219297686	1.03091302	Suncus_murinus	1	38.07	I	T	0.784149599
NRW151	D2017	Tavy	Swidden	-14.47749498	49.81	male	introduced	5	4.219297686	1.03091302	Rattus_rattus	1	36.67	G	TS	0.784149599
NRW16	D2017	Fragment.1	Fragment	-14.46066	49.79	male	native	4	3.751451419	0.833686508	Setifer_setosus	0	NA	I	T	0.408598971
NRW17	D2017	Fragment.1	Fragment	-14.46066	49.79	female	native	4	3.751451419	0.833686508	Setifer_setosus	0	NA	I	T	0.408598971
NRW18	D2017	Fragment.1	Fragment	-14.46562696	49.80	male	introduced	4	3.751451419	0.833686508	Rattus_rattus	0	NA	G	TS	0.408598971
NRW19	D2017	Fragment.1	Fragment	-14.46626097	49.80	female	introduced	4	3.751451419	0.833686508	Rattus_rattus	0	NA	G	TS	0.408598971
NRW2	D2017	Fragment.1	Fragment	-14.46008	49.79	male	native	4	3.751451419	0.833686508	Microgale_brevicaudata	0	NA	I	T	0.408598971
NRW20	D2017	Fragment.1	Fragment	-14.46591899	49.80	female	introduced	4	3.751451419	0.833686508	Rattus_rattus	0	NA	G	TS	0.408598971
NRW21	D2017	Fragment.1	Fragment	-14.46606601	49.80	male	introduced	4	3.751451419	0.833686508	Rattus_rattus	0	NA	G	TS	0.408598971
NRW22	D2017	Fragment.1	Fragment	-14.46552303	49.80	male	introduced	4	3.751451419	0.833686508	Rattus_rattus	0	NA	G	TS	0.408598971
NRW23	D2017	Fragment.1	Fragment	-14.46567801	49.80	female	introduced	4	3.751451419	0.833686508	Rattus_rattus	0	NA	G	TS	0.408598971
NRW24	D2017	Fragment.1	Fragment	-14.46573199	49.80	female	introduced	4	3.751451419	0.833686508	Rattus_rattus	1	27.79	G	TS	0.408598971
NRW25	D2017	Fragment.1	Fragment	-14.46588303	49.80	female	introduced	4	3.751451419	0.833686508	Rattus_rattus	0	NA	G	TS	0.408598971
NRW26	D2017	Fragment.1	Fragment	-14.46555899	49.80	male	introduced	4	3.751451419	0.833686508	Rattus_rattus	0	NA	G	TS	0.408598971
NRW27	D2017	Fragment.1	Fragment	-14.46119	49.79	male	native	4	3.751451419	0.833686508	Microgale_brevicaudata	0	NA	I	T	0.408598971
NRW28	D2017	Fragment.1	Fragment	-14.46097	49.79	male	native	4	3.751451419	0.833686508	Microgale_brevicaudata	0	NA	I	T	0.408598971
NRW29	D2017	Fragment.1	Fragment	-14.46622099	49.80	male	introduced	4	3.751451419	0.833686508	Rattus_rattus	0	NA	G	TS	0.408598971
NRW3	D2017	Fragment.1	Fragment	-14.465907	49.80	female	introduced	4	3.751451419	0.833686508	Rattus_rattus	0	NA	G	TS	0.408598971
NRW30	D2017	Fragment.1	Fragment	-14.46573199	49.80	male	introduced	4	3.751451419	0.833686508	Rattus_rattus	1	24.59	G	TS	0.408598971
NRW31	D2017	Fragment.1	Fragment	-14.46579502	49.80	male	introduced	4	3.751451419	0.833686508	Rattus_rattus	1	32.36	G	TS	0.408598971
NRW32	D2017	Fragment.1	Fragment	-14.46573199	49.80	male	introduced	4	3.751451419	0.833686508	Rattus_rattus	0	NA	G	TS	0.408598971
NRW33	D2017	Fragment.1	Fragment	-14.46623197	49.80	female	introduced	4	3.751451419	0.833686508	Rattus_rattus	0	NA	G	TS	0.408598971
NRW34	D2017	Fragment.1	Fragment	-14.46610599	49.80	female	introduced	4	3.751451419	0.833686508	Rattus_rattus	0	NA	G	TS	0.408598971
NRW35	D2017	Fragment.1	Fragment	-14.46017	49.79	male	native	4	3.751451419	0.833686508	Microgale_brevicaudata	0	NA	I	T	0.408598971
NRW36	D2017	Fragment.1	Fragment	-14.46107	49.79	male	native	4	3.751451419	0.833686508	Microgale_brevicaudata	0	NA	I	T	0.408598971
NRW37	D2017	Fragment.1	Fragment	-14.46579502	49.80	male	introduced	4	3.751451419	0.833686508	Rattus_rattus	0	NA	G	TS	0.408598971
NRW38	D2017	Fragment.1	Fragment	-14.4602	49.79	male	native	4	3.751451419	0.833686508	Microgale_brevicaudata	0	NA	I	T	0.408598971
NRW39	D2017	Fragment.1	Fragment	-14.46554599	49.80	female	introduced	4	3.751451419	0.833686508	Rattus_rattus	0	43	G	TS	0.408598971
NRW4	D2017	Fragment.1	Fragment	-14.46585696	49.80	male	introduced	4	3.751451419	0.833686508	Rattus_rattus	0	NA	G	TS	0.408598971
NRW40	D2017	Fragment.1	Fragment	-14.46561003	49.80	male	introduced	4	3.751451419	0.833686508	Rattus_rattus	0	NA	G	TS	0.408598971
NRW41	D2017	Fragment.1	Fragment	-14.46614396	49.80	female	introduced	4	3.751451419	0.833686508	Rattus_rattus	0	NA	G	TS	0.408598971
NRW42	D2017	Fragment.1	Fragment	-14.46623197	49.80	male	introduced	4	3.751451419	0.833686508	Rattus_rattus	0	NA	G	TS	0.408598971
NRW43	D2017	Rice.Field1	Rice field	-14.46758	49.80	male	native	6	6	1.256888798	Microgale_brevicaudata	0	NA	I	T	0.359711058
NRW44	D2017	Rice.Field1	Rice field	-14.46768	49.80	male	native	6	6	1.256888798	Microgale_brevicaudata	0	NA	I	T	0.359711058
NRW45	D2017	Rice.Field1	Rice field	-14.4671	49.80	male	native	6	6	1.256888798	Microgale_brevicaudata	0	NA	I	T	0.359711058
NRW46	D2017	Rice.Field1	Rice field	-14.4676	49.80	female	native	6	6	1.256888798	Microgale_brevicaudata	0	NA	I	T	0.359711058
NRW47	D2017	Rice.Field1	Rice field	-14.4676	49.80	female	native	6	6	1.256888798	Microgale_brevicaudata	0	NA	I	T	0.359711058
NRW48	D2017	Rice.Field1	Rice field	-14.468524	49.80	male	introduced	6	6	1.256888798	Mus_musculus	0	NA	G	T	0.359711058
NRW49	D2017	Rice.Field1	Rice field	-14.46791296	49.80	male	introduced	6	6	1.256888798	Rattus_rattus	0	NA	G	TS	0.359711058
NRW5	D2017	Fragment.1	Fragment	-14.46550199	49.80	male	introduced	4	3.751451419	0.833686508	Rattus_rattus	0	NA	G	TS	0.408598971
NRW50	D2017	Rice.Field1	Rice field	-14.467862	49.80	female	introduced	6	6	1.256888798	Rattus_rattus	0	NA	G	TS	0.359711058
NRW51	D2017	Rice.Field1	Rice field	-14.46818504	49.80	female	introduced	6	6	1.256888798	Rattus_rattus	0	NA	G	TS	0.359711058
NRW52	D2017	Rice.Field1	Rice field	-14.46780802	49.80	male	introduced	6	6	1.256888798	Rattus_rattus	0	NA	G	TS	0.359711058
NRW53	D2017	Rice.Field1	Rice field	-14.46844001	49.80	female	introduced	6	6	1.256888798	Rattus_rattus	0	NA	G	TS	0.359711058
NRW54	D2017	Rice.Field1	Rice field	-14.46799099	49.80	male	introduced	6	6	1.256888798	Rattus_rattus	1	30.63	G	TS	0.359711058
NRW55	D2017	Rice.Field1	Rice field	-14.46806501	49.80	male	introduced	6	6	1.256888798	Rattus_rattus	1	38.87	G	TS	0.359711058
NRW56	D2017	Rice.Field1	Rice field	-14.46758	49.80	male	native	6	6	1.256888798	Microgale_brevicaudata	0	NA	I	T	0.359711058
NRW57	D2017	Rice.Field1	Rice field	-14.46847899	49.80	female	introduced	6	6	1.256888798	Rattus_rattus	0	NA	G	TS	0.359711058
NRW58	D2017	Rice.Field1	Rice field	-14.46786904	49.80	female	introduced	6	6	1.256888798	Rattus_rattus	1	25.34	G	TS	0.359711058
NRW59	D2017	Rice.Field1	Rice field	-14.46768	49.80	female	native	6	6	1.256888798	Microgale_brevicaudata	0	NA	I	T	0.359711058
NRW6	D2017	Fragment.1	Fragment	-14.466324	49.80	male	introduced	4	3.751451419	0.833686508	Rattus_rattus	0	NA	G	TS	0.408598971
NRW60	D2017	Rice.Field1	Rice field	-14.46764	49.80	male	native	6	6	1.256888798	Microgale_brevicaudata	0	NA	I	T	0.359711058
NRW61	D2017	Rice.Field1	Rice field	-14.46792603	49.80	female	introduced	6	6	1.256888798	Rattus_rattus	0	NA	G	TS	0.359711058
NRW62	D2017	Rice.Field1	Rice field	-14.4676	49.80	female	introduced	6	6	1.256888798	Suncus_etruscus	0	NA	I	T	0.359711058
NRW63	D2017	Rice.Field1	Rice field	-14.46766	49.80	male	native	6	6	1.256888798	Microgale_brevicaudata	0	NA	I	T	0.359711058
NRW64	D2017	Rice.Field1	Rice field	-14.4676	49.80	male	introduced	6	6	1.256888798	Suncus_murinus	1	27.94	I	T	0.359711058
NRW65	D2017	Rice.Field1	Rice field	-14.46818604	49.80	male	introduced	6	6	1.256888798	Mus_musculus	1	18.14	G	T	0.359711058
NRW66	D2017	Rice.Field1	Rice field	-14.46868996	49.80	female	introduced	6	6	1.256888798	Rattus_rattus	1	33.4	G	TS	0.359711058
NRW67	D2017	Rice.Field1	Rice field	-14.46847899	49.80	female	introduced	6	6	1.256888798	Rattus_rattus	0	NA	G	TS	0.359711058
NRW68	D2017	Rice.Field1	Rice field	-14.46764	49.80	male	native	6	6	1.256888798	Microgale_prolixacaudata	0	NA	I	TS	0.359711058
NRW69	D2017	Rice.Field1	Rice field	-14.46785	49.80	male	native	6	6	1.256888798	Microgale_brevicaudata	0	NA	I	T	0.359711058
NRW7	D2017	Fragment.1	Fragment	-14.46594103	49.80	female	introduced	4	3.751451419	0.833686508	Rattus_rattus	0	NA	G	TS	0.408598971
NRW70	D2017	Rice.Field1	Rice field	-14.46818604	49.80	male	introduced	6	6	1.256888798	Mus_musculus	1	14.37	G	T	0.359711058
NRW71	D2017	Rice.Field1	Rice field	-14.467705	49.80	female	introduced	6	6	1.256888798	Rattus_rattus	0	NA	G	TS	0.359711058
NRW72	D2017	Rice.Field1	Rice field	-14.46801396	49.80	female	introduced	6	6	1.256888798	Rattus_rattus	1	24.95	G	TS	0.359711058
NRW73	D2017	Rice.Field1	Rice field	-14.46800499	49.80	male	introduced	6	6	1.256888798	Rattus_rattus	1	24.97	G	TS	0.359711058
NRW74	D2017	Rice.Field1	Rice field	-14.46799099	49.80	male	introduced	6	6	1.256888798	Rattus_rattus	1	28.21	G	TS	0.359711058
NRW75	D2017	Tavy	Swidden	-14.47775097	49.81	male	introduced	5	4.219297686	1.03091302	Suncus_murinus	1	39.18	I	T	0.784149599
NRW76	D2017	Tavy	Swidden	-14.47786303	49.81	female	introduced	5	4.219297686	1.03091302	Suncus_murinus	0	NA	I	T	0.784149599
NRW77	D2017	Tavy	Swidden	-14.47782498	49.81	male	introduced	5	4.219297686	1.03091302	Suncus_murinus	0	NA	I	T	0.784149599
NRW78	D2017	Tavy	Swidden	-14.47801701	49.81	male	introduced	5	4.219297686	1.03091302	Suncus_murinus	0	NA	I	T	0.784149599
NRW79	D2017	Tavy	Swidden	-14.47803897	49.81	male	introduced	5	4.219297686	1.03091302	Suncus_murinus	0	NA	I	T	0.784149599
NRW8	D2017	Fragment.1	Fragment	-14.46581103	49.80	male	introduced	4	3.751451419	0.833686508	Rattus_rattus	0	NA	G	TS	0.408598971
NRW80	D2017	Tavy	Swidden	-14.47761702	49.81	female	introduced	5	4.219297686	1.03091302	Suncus_murinus	0	NA	I	T	0.784149599
NRW81	D2017	Tavy	Swidden	-14.477527	49.81	male	introduced	5	4.219297686	1.03091302	Suncus_murinus	0	NA	I	T	0.784149599
NRW82	D2017	Tavy	Swidden	-14.47786303	49.81	male	introduced	5	4.219297686	1.03091302	Rattus_rattus	0	NA	G	TS	0.784149599
NRW83	D2017	Tavy	Swidden	-14.47753304	49.81	male	introduced	5	4.219297686	1.03091302	Rattus_rattus	0	NA	G	TS	0.784149599
NRW84	D2017	Tavy	Swidden	-14.47773898	49.81	male	introduced	5	4.219297686	1.03091302	Rattus_rattus	0	NA	G	TS	0.784149599
NRW85	D2017	Tavy	Swidden	-14.477541	49.81	male	introduced	5	4.219297686	1.03091302	Rattus_rattus	0	44.13	G	TS	0.784149599
NRW86	D2017	Tavy	Swidden	-14.47761702	49.81	male	introduced	5	4.219297686	1.03091302	Rattus_rattus	0	NA	G	TS	0.784149599
NRW87	D2017	Tavy	Swidden	-14.477527	49.81	male	introduced	5	4.219297686	1.03091302	Rattus_rattus	1	30.52	G	TS	0.784149599
NRW88	D2017	Tavy	Swidden	-14.47769204	49.81	male	introduced	5	4.219297686	1.03091302	Rattus_rattus	0	NA	G	TS	0.784149599
NRW89	D2017	Tavy	Swidden	-14.47782297	49.81	male	introduced	5	4.219297686	1.03091302	Rattus_rattus	0	NA	G	TS	0.784149599
NRW9	D2017	Fragment.1	Fragment	-14.46588303	49.80	female	introduced	4	3.751451419	0.833686508	Rattus_rattus	0	NA	G	TS	0.408598971
NRW90	D2017	Tavy	Swidden	-14.47741603	49.81	female	introduced	5	4.219297686	1.03091302	Rattus_rattus	0	NA	G	TS	0.784149599
NRW91	D2017	Tavy	Swidden	-14.47747101	49.81	female	introduced	5	4.219297686	1.03091302	Rattus_rattus	0	NA	G	TS	0.784149599
NRW92	D2017	Tavy	Swidden	-14.47754201	49.81	male	introduced	5	4.219297686	1.03091302	Rattus_rattus	0	NA	G	TS	0.784149599
NRW93	D2017	Tavy	Swidden	-14.47776496	49.81	male	introduced	5	4.219297686	1.03091302	Rattus_rattus	0	NA	G	TS	0.784149599
NRW94	D2017	Tavy	Swidden	-14.47822798	49.81	male	introduced	5	4.219297686	1.03091302	Rattus_rattus	0	NA	G	TS	0.784149599
NRW95	D2017	Tavy	Swidden	-14.47762096	49.81	male	introduced	5	4.219297686	1.03091302	Rattus_rattus	1	32.67	G	TS	0.784149599
NRW96	D2017	Tavy	Swidden	-14.477498	49.81	male	introduced	5	4.219297686	1.03091302	Rattus_rattus	1	27.59	G	TS	0.784149599
NRW97	D2017	Tavy	Swidden	-14.47769003	49.81	male	introduced	5	4.219297686	1.03091302	Rattus_rattus	1	32.05	G	TS	0.784149599
NRW98	D2017	Tavy	Swidden	-14.47827802	49.81	female	introduced	5	4.219297686	1.03091302	Rattus_rattus	0	NA	G	TS	0.784149599
NRW99	D2017	Tavy	Swidden	-14.47801399	49.81	female	introduced	5	4.219297686	1.03091302	Rattus_rattus	0	NA	G	TS	0.784149599
RPF002	D2018	Mandena village	Village	-14.47	49.81	male	introduced	3	2.744608451	0.888820528	Rattus_rattus	0	NA	G	TS	1
RPF004	D2018	Mandena village	Village	-14.47	49.81	male	introduced	3	2.744608451	0.888820528	Rattus_rattus	1	37.73	G	TS	1
