# Supplementary material for: Effects of land use, habitat characteristics, and small mammal community composition on Leptospira prevalence in northeast Madagascar
Source: PLoS Negl Trop Dis. 2020 Dec 31;14(12):e0008946. doi: 10.1371/journal.pntd.0008946 (PMC7774828; doi:10.1371/journal.pntd.0008946)
Supplement: S7 Table — The lambda value, or ‘phylogenetic signal,’ had a posterior mode of 0.48 (95% highest posterior density = 0.32–0.72). The column labels are defined in S5 Table. (TXT) [file pntd.0008946.s008.txt]

Variable	Posterior mean effect	Low 95% CI	High 95% CI	P
Intercept	0.77	-1.84	2.97	0.53
Insectivore	-1.19	-3.7	1.5	0.36
Terrestrial/Scansorial	-0.27	-1.6	1.09	0.67
Proportion introduced	1.41	-0.98	3.37	0.18
Fragment	-2.37	-3.22	-1.42	<0.001
Flooded rice field	-0.91	-1.72	-0.09	0.04
Swidden field	-2.87	-4.39	-1.51	<0.001
Village	-1.91	-3.69	-0.12	0.04
Native	-0.84	-2.81	0.96	0.38
Male	0.18	-0.29	0.64	-0.48
